# Supplementary material for: Polygenic scores for disease risk are not associated with clinical outcomes in Parkinson’s disease
Source: medRxiv. 2025 Feb 3:2025.01.31.25321395. Preprint. [Version 1] doi: 10.1101/2025.01.31.25321395 (PMC11838632; doi:10.1101/2025.01.31.25321395)
Supplement: Supplement 2 [file media-2.xlsx]

## Sheet: supp1_adaptiveimmune
Supplementary Table 1. Regions and genes for the adaptive immune pathway (hg19/GRCh37)
chr	start_bp	end_bp	gene
1	149754227	149764074	FCGR1A
1	44870866	45117396	RNF220
1	43824626	43828874	CDC20
1	145096220	145116922	SEC22B
1	46505812	46642160	PIK3R3
1	22379120	22419437	CDC42
1	45205490	45233439	KIF2C
1	46726868	46769280	LRRC41
1	45468212	45477001	HECTD3
1	206317459	206332104	CTSE
1	1189289	1209265	UBE2J2
1	150702672	150738433	CTSS
1	150768684	150780799	CTSK
1	208057594	208084747	CD34
1	212458879	212535200	PPP2R5A
1	151227179	151239955	PSMD4
1	1550795	1565990	MIB2
1	151372010	151374420	PSMB4
1	26377795	26394927	TRIM63
1	151846060	151882284	THEM4
1	64669310	64733051	UBE2U
1	225674537	225840844	ENAH
1	2487078	2496821	TNFRSF14
1	228270361	228286912	ARF1
1	228581374	228594541	TRIM11
1	76384558	76398116	ASB17
1	84543745	84704181	PRKACB
1	154521053	154531504	UBE2Q1
1	6650784	6674667	KLHL21
1	85731931	85742773	BCL10
1	7831329	7841492	VAMP3
1	243651535	244014381	AKT3
1	9352939	9429591	SPSB1
1	9711790	9789172	PIK3CD
1	92711959	92764544	GLMN
1	32716840	32751766	LCK
1	33402046	33430286	RNF19B
1	11166592	11322564	MTOR
1	11708424	11715842	FBXO2
1	11714432	11723384	FBXO44
1	11724181	11734411	FBXO6
1	101185298	101204601	VCAM1
1	36067185	36107445	PSMB2
1	109941653	109969062	PSMA5
1	110527308	110566357	AHCYL1
1	112084840	112259313	RAP1A
1	113161795	113214241	CAPZA1
1	114356433	114414381	PTPN22
1	19401000	19536770	UBR4
1	115247090	115259515	NRAS
1	19665267	19812066	CAPZB
1	117544382	117579167	CD101
1	120926979	120935937	FCGR1B
1	158149737	158154686	CD1D
1	158223927	158228059	CD1A
1	158259576	158263420	CD1C
1	158297741	158301321	CD1B
1	21922708	21995801	RAP1GAP
1	145611036	145696218	RNF115
1	145695798	145715614	CD160
1	160454820	160493052	SLAMF6
1	160709037	160724611	SLAMF7
1	161511549	161600917	FCGR3A
1	161551101	161648444	FCGR2B
1	162365056	162381928	SH2D1B
1	167399877	167487847	CD247
1	169659808	169680839	SELL
1	169890467	170054349	KIFAP3
1	171810621	172387606	DNM3
1	173684080	173755840	KLHL20
1	183524698	183560011	NCF2
1	198607801	198726545	PTPRC
10	103113820	103317078	BTRC
10	94353043	94415150	KIF11
10	103370423	103455052	FBXW4
10	33189247	33294720	ITGB1
10	81697496	81742370	SFTPD
10	89622870	89731687	PTEN
10	30722866	30750762	MAP3K8
10	93170096	93274586	HECTD2
10	104178946	104182893	FBXL15
10	32297938	32345359	KIF5B
10	35297479	35379570	CUL2
10	104238986	104262482	ACTR1A
10	52750945	54058110	PRKG1
10	12171636	12211960	SEC61A2
10	92828	120103	TUBB8
10	60094735	60130513	UBE2D1
10	105791044	105845760	COL17A1
10	97951458	98031344	BLNK
10	75196186	75255782	PPP3CB
10	75504120	75531919	SEC24C
10	98353069	98480271	PIK3AP1
10	69681665	69835105	HERC4
10	5435061	5446793	TUBAL3
10	5680830	5708558	ASB13
10	6469105	6622263	PRKCQ
10	101948055	101989376	CHUK
10	18098352	18200091	MRC1
11	532242	537287	HRAS
11	64494383	64512928	RASGRP2
11	65405568	65418401	SIPA1
11	65421067	65430565	RELA
11	1773982	1785222	CTSD
11	107879459	107978503	CUL5
11	66024765	66035331	KLC2
11	64685025	64701945	PPP2R5B
11	66330934	66336312	CTSF
11	3875757	4114439	STIM1
11	66452719	66496697	SPTBN2
11	111597632	111637151	PPP2R1B
11	4406127	4414926	TRIM21
11	2397407	2418649	CD81
11	924894	1012239	AP2A2
11	14515329	14665181	PSMA1
11	17373273	17398888	NCR3LG1
11	113930315	114121398	ZBTB16
11	118175260	118186890	CD3E
11	118209669	118213459	CD3D
11	118215059	118225876	CD3G
11	118230300	118269926	UBE4A
11	28042167	28129855	KIF18A
11	36508577	36531822	TRAF6
11	122709208	122743347	CRTAM
11	77032752	77185680	PAK1
11	126152960	126168740	TIRAP
11	47440320	47447993	PSMC3
11	236546	252983	PSMD13
11	313506	315272	IFITM1
11	48002113	48189670	PTPRJ
11	88026760	88070955	CTSC
11	57319129	57335757	UBE2L6
12	27932953	27955973	KLHL42
12	56598285	56615717	RNF41
12	110810705	110841535	ANAPC7
12	50370706	50426919	RACGAP1
12	69004619	69054372	RAP1B
12	121746048	121837699	ANAPC5
12	121837844	121868389	RNF34
12	122064455	122080583	ORAI1
12	112856155	112947717	PTPN11
12	122326637	122356203	PSMD9
12	9102640	9163356	KLRG1
12	9747147	9760482	KLRB1
12	9817565	9848413	CLEC2D
12	9980077	9997606	KLRF1
12	93799449	93836038	UBE2N
12	10005583	10022735	CLEC2B
12	117348761	117468953	FBXW8
12	117581146	117628336	FBXO21
12	57923885	57941114	DCTN2
12	10378657	10469850	KLRD1
12	120907653	120936296	DYNLL1
12	10524952	10544473	KLRK1
12	1675159	1703331	FBXL14
12	57943781	57980415	KIF5A
12	10594863	10607284	KLRC1
12	125396150	125401914	UBC
12	18891045	18892121	CAPZA3
12	53585102	53601091	ITGB7
12	48128455	48164823	RAPGEF3
12	48366748	48398269	COL2A1
12	48541571	48574996	ASB8
12	25357723	25403870	KRAS
12	26490342	26986131	ITPR2
12	6802958	6809966	PIANP
12	6881678	6887621	LAG3
12	6896024	6929974	CD4
12	49521565	49525180	TUBA1B
12	49578579	49583107	TUBA1A
12	49582519	49667114	TUBA1C
12	6980099	6998522	SPSB2
12	7055631	7070479	PTPN6
12	109915207	109974507	UBE3B
13	19747910	19755992	TUBA3C
13	26706253	26796791	RNF6
13	41701705	41706882	KBTBD6
13	41763969	41768702	KBTBD7
13	76194570	76434004	LMO7
13	77566740	77601330	FBXL3
13	103249353	103331521	TPP2
13	115000362	115038198	CDC16
14	106452671	106453170	IGHV1-2
14	106494135	106494597	IGHV2-5
14	106518400	106518932	IGHV3-7
14	106573233	106573800	IGHV3-11
14	106586137	106586667	IGHV3-13
14	106725201	106725733	IGHV3-23
14	106791005	106791536	IGHV3-30
14	106815722	106816253	IGHV3-33
14	106829594	106830076	IGHV4-34
14	106877619	106878126	IGHV4-39
14	106967049	106967788	IGHV1-46
14	106993814	106994346	IGHV3-48
14	107048672	107049341	IGHV3-53
14	107081806	107083830	IGHV4-59
14	107169931	107170428	IGHV1-69
14	107178820	107179338	IGHV2-70
14	31569318	31677010	HECTD1
14	35747839	35786699	PSMA6
14	35870717	35873955	NFKBIA
14	100437786	100610573	EVL
14	39501123	39578850	SEC23A
14	102228135	102394326	PPP2R5C
14	102430865	102517129	DYNC1H1
14	22362613	22363210	TRAV8-4
14	22475751	22476420	TRAV19
14	22631134	22631766	TRAV29DV5
14	90722839	90738968	PSMC1
14	90862846	90874605	CALM1
14	23485752	23504439	PSMB5
14	23511376	23513269	PSMB11
14	50065415	50081390	LRR1
14	104028233	104167888	KLC1
14	104605060	104647231	KIF26A
14	51441980	51562779	TRIM9
14	24605367	24608176	PSME1
14	105235686	105262088	AKT1
14	24612574	24616779	PSME2
14	53173890	53195305	PSMC6
14	105714827	105717430	BTBD6
14	75120140	75179818	AREL1
14	93170152	93215047	LGMN
14	106303099	106312010	IGHD
14	106320349	106322323	IGHM
14	58666798	58701750	ACTR10
14	58711549	58738730	PSMA3
14	94400499	94443137	ASB2
14	63838075	64010092	PPP2R5E
15	63889552	63894627	FBXL22
15	63900817	64126141	HERC1
15	25582381	25684128	UBE3A
15	28356186	28567298	HERC2
15	65369154	65372276	KBTBD13
15	56119120	56285944	NEDD4
15	101142739	101191910	ASB7
15	59157374	59389618	RNF111
15	42783431	42837547	SNAP23
15	43235095	43398311	UBR1
15	38780304	38857776	RASGRP1
15	44038590	44065477	PDIA3
15	45003675	45011075	B2M
15	45021186	45060027	TRIM69
15	75074398	75095539	CSK
15	76135622	76193419	UBE2Q2
15	76196200	76227609	FBXO22
15	78832747	78841604	PSMA4
15	79213400	79241916	CTSH
15	83685174	83736106	BTBD1
15	86302554	86338261	KLHL25
15	89054790	89089906	DET1
16	28943260	28950667	CD19
16	28996147	29002104	LAT
16	29802040	29816706	KIF22
16	67968405	67970990	PSMB10
16	730224	732870	STUB1
16	742500	755829	FBXL16
16	68118654	68263162	NFATC3
16	1413206	1464752	UNKL
16	68771128	68869451	CDH1
16	30483979	30534506	ITGAL
16	2205699	2228130	TRAF7
16	2254249	2259417	MLST8
16	2479395	2508855	CCNF
16	30934376	30960104	FBXL19
16	31044210	31054296	STX4
16	2587965	2653189	PDPK1
16	71762913	71843104	AP1G1
16	74330673	74340186	PSMD7
16	4666494	4740975	MGRN1
16	4932508	5010742	PPL
16	75032928	75144892	ZNRF1
16	48390275	48482313	SIAH1
16	81348557	81424489	GAN
16	81772702	81991899	PLCG2
16	11348262	11350036	SOCS1
16	87360593	87425748	FBXO31
16	88709691	88717560	CYBA
16	89985573	90002500	TUBB3
16	66754796	66785701	DYNC1LI2
16	67193834	67198473	FBXL8
16	23652713	23681195	DCTN5
16	23847322	24231932	PRKCB
16	24549014	24584184	RBBP6
17	72690452	72709117	CD300LF
17	46985731	47006418	UBE2Z
17	37415384	37558776	FBXL20
17	48260650	48278993	COL1A1
17	4172554	4269923	UBE2G1
17	18647326	18682662	FBXW10
17	25621102	25640657	WSB1
17	73314157	73401790	GRB2
17	33905065	34053436	AP2B1
17	51900239	51902573	KIF2B
17	45195069	45266788	CDC27
17	36908989	36920484	PSMB3
17	61904512	61909379	PSMC5
17	38137050	38154213	PSMD3
17	72462555	72480933	CD300A
17	43340488	43394414	MAP3K14
17	4699439	4701790	PSMB6
17	72517313	72527613	CD300LB
17	72537247	72542282	CD300C
17	72575504	72588422	CD300LD
17	45600308	45700642	NPEPPS
17	72606026	72619897	CD300E
17	79848666	79858867	ANAPC11
17	56160776	56172897	DYNLL2
17	28575218	28619074	BLMH
17	62006100	62009714	CD79B
17	40976402	40995774	PSME3
17	62079954	62097994	ICAM2
17	74385532	74449288	UBE2O
17	57059999	57184282	TRIM37
17	62538413	62658186	SMURF2
17	57697219	57773671	CLTC
17	65334032	65362743	PSMD12
17	40009797	40021684	KLHL11
17	30771279	30810336	PSMD11
17	16284112	16286059	UBB
17	76352864	76356158	SOCS3
17	1549444	1553371	RILP
17	2680350	2941033	RAP1GAP2
17	41924516	41940997	CD300LG
17	42247815	42256451	ASB16
18	48700920	48744674	MEX3C
18	21742008	21977844	OSBPL1A
18	23713816	23773319	PSMA8
18	55711599	56068772	NEDD4L
18	29671818	29711524	RNF138
18	56338618	56417371	MALT1
18	319361	500722	COLEC12
18	721588	812547	YES1
18	67498394	67629039	CD226
18	71740588	71815100	FBXO15
18	77155856	77289325	NFATC1
18	12307668	12344319	TUBB6
19	55361898	55378662	KIR3DL2
19	40476912	40487348	PSMC4
19	7793843	7798792	CLEC4G
19	7804879	7812464	CD209
19	40736224	40791443	AKT2
19	55417508	55427508	NCR1
19	18682540	18688360	UBA52
19	47341393	47354249	AP2S1
19	42381190	42385439	CD79A
19	55912652	55919145	UBE2S
19	45147098	45166850	PVR
19	9920943	9938492	FBXL12
19	45836692	45854778	KLC3
19	10381511	10397291	ICAM1
19	10397643	10399198	ICAM4
19	10400657	10407454	ICAM5
19	10444452	10450499	ICAM3
19	46009837	46030241	VASP
19	10596796	10614417	KEAP1
19	10683347	10697991	AP1M2
19	59067079	59070327	UBE2M
19	10828755	10944164	DNM2
19	2727741	2729325	AC006538.1
19	35810164	35838258	CD22
19	50270225	50310370	AP2A1
19	489176	505347	MADCAM1
19	531714	542097	CDC34
19	50452242	50464429	SIGLEC11
19	12798867	12807457	FBXW9
19	36393382	36395279	HCST
19	36395303	36399197	TYROBP
19	13049392	13055303	CALR
19	51628165	51639908	SIGLEC9
19	51645556	51656783	SIGLEC7
19	51728320	51747115	CD33
19	51913275	51921057	SIGLEC10
19	51954101	51961710	SIGLEC8
19	51994611	52005043	SIGLEC12
19	52022779	52035110	SIGLEC6
19	52114781	52150151	SIGLEC5
19	14202500	14228896	PRKACA
19	52693292	52730687	PPP2R1A
19	38865176	38874464	PSMD8
19	39390340	39399533	NFKBIB
19	3506271	3538328	FZR1
19	39432044	39466550	FBXO17
19	54597933	54606000	OSCAR
19	54720147	54746602	LILRB3
19	16308389	16346160	AP1M1
19	54720737	54746649	LILRA6
19	54754263	54761164	LILRB5
19	54777675	54785039	LILRB2
19	54818353	54824409	LILRA5
19	54844456	54850421	LILRA4
19	54865362	54882165	LAIR1
19	55009100	55021897	LAIR2
19	55084387	55099027	LILRA2
19	55085346	55148979	LILRB1
19	55105047	55113555	LILRA1
19	55155340	55181810	LILRB4
19	55235969	55378448	KIR3DL1
19	55236002	55325972	KIR2DL4
19	55249980	55295776	KIR2DL3
19	55281263	55295774	KIR2DL1
19	18263928	18281350	PIK3R2
19	18283972	18288927	IFI30
19	6494330	6502859	TUBB4A
19	6677715	6730573	C3
19	6772725	6857377	VAV1
2	225334867	225450110	CUL3
2	26149471	26205618	KIF3C
2	68405989	68483369	PPP3R1
2	220117965	220136910	TUBA4B
2	187454792	187545628	ITGAV
2	71057347	71062952	CD207
2	172543919	172604930	DYNC1I2
2	181831975	181941312	UBE2E3
2	189839046	189877472	COL3A1
2	230628554	230787955	TRIP12
2	182321929	182400914	ITGA4
2	73481810	73511559	FBXO41
2	31557187	31637581	XDH
2	231921578	232037541	PSMD1
2	204571198	204603635	CD28
2	204732509	204738683	CTLA4
2	173600002	173917621	RAPGEF4
2	204801471	204826300	ICOS
2	112523848	112642267	ANAPC1
2	33661391	33789817	RASGRP3
2	219528587	219537134	RNF25
2	98272431	98280570	ACTR1B
2	98330023	98356325	ZAP70
2	233924677	234116549	INPP5D
2	74588281	74619214	DCTN1
2	85788685	85809154	VAMP8
2	197059094	197458416	HECW2
2	162164549	162268228	PSMD14
2	237102095	237173052	ASB18
2	220114433	220142892	TUBA4A
2	48016455	48132932	FBXO11
2	39208537	39351486	SOS1
2	130949318	130956034	TUBA3E
2	87011729	87035519	CD8A
2	238875469	238951236	UBE2F
2	87042462	87089047	CD8B
2	239335383	239360891	ASB1
2	89184913	89185669	IGKV4-1
2	89196748	89197300	IGKV5-2
2	89246819	89247475	IGKV1-5
2	89326668	89327228	IGKV3-11
2	89339721	89340242	IGKV1-12
2	89384673	89385283	IGKV3-15
2	89399352	89399854	IGKV1-16
2	89416833	89417335	IGKV1-17
2	89442057	89442643	IGKV3-20
2	89521179	89521942	IGKV2-28
2	89544264	89545079	IGKV2-30
2	89567758	89568263	IGKV1-33
2	89619383	89619904	IGKV1-39
2	89890601	89891307	IGKV2D-40
2	89901292	89901791	IGKV1D-39
2	89952792	89953355	IGKV1D-33
2	89975669	89976489	IGKV2D-30
2	89998789	89999564	IGKV2D-28
2	90077680	90078311	IGKV3D-20
2	90139078	90139580	IGKV1D-16
2	90198535	90199190	IGKV1D-12
2	224616403	224702744	AP1S3
2	132233666	132240507	TUBA3D
2	170366212	170382772	KLHL41
2	242792033	242801060	PDCD1
2	53897430	54087297	ASB3
2	54091204	54197977	PSME4
2	55459039	55462989	RPS27A
2	61108656	61158745	REL
20	57594309	57601709	TUBB1
20	44441215	44445596	UBE2C
20	44518783	44527459	CTSA
20	60711791	60718496	PSMA7
20	3088219	3140842	UBOX5
20	3667617	3687775	SIGLEC1
20	44746911	44758502	CD40
20	361261	378203	TRIB3
20	388142	411610	RBCK1
20	1093906	1160596	PSMF1
20	1349622	1373806	FKBP1A
20	48552948	48570429	RNF114
20	48697661	48732496	UBE2V1
20	50003494	50179370	NFATC2
20	30865467	30922814	KIF3B
20	32951041	33099198	ITCH
20	35973088	36034453	SRC
20	39765600	39811629	PLCG1
20	43514317	43537173	YWHAB
21	18884700	18965897	CXADR
21	30300466	30365270	LTN1
21	45642874	45660849	ICOSLG
21	46188955	46221934	UBE2G2
21	46305868	46351904	ITGB2
22	18593097	18629321	TUBA8
22	29723669	29819168	AP1B1
22	20783528	20850170	KLHL22
22	32870663	32894818	FBXO7
22	21903736	21978323	UBE2L3
22	37257030	37274057	NCF4
22	22550113	22550860	IGLV6-57
22	22676828	22677336	IGLV1-51
22	22712087	22712608	IGLV1-47
22	22735135	22735715	IGLV1-44
22	22749356	22749827	IGLV7-43
22	22764098	22764614	IGLV1-40
22	23010758	23011276	IGLV3-27
22	23029190	23029735	IGLV3-25
22	23040274	23040892	IGLV2-23
22	23054174	23055688	IGLV3-21
22	23063108	23063630	IGLV3-19
22	23101189	23101707	IGLV2-14
22	23134980	23135496	IGLV2-11
22	23165153	23165787	IGLV2-8
22	23222886	23223576	IGLV3-1
22	23243156	23243617	IGLC2
22	23248512	23248973	IGLC3
22	40297086	40369725	GRAP2
22	41347351	41369313	RBX1
22	45064593	45133561	PRR5
3	134196548	134205558	ANAPC13
3	11313995	11599139	ATG7
3	140770244	140867453	SPSB4
3	12625100	12705725	RAF1
3	63996225	64009658	PSMD6
3	4535032	4889524	ITPR1
3	136581050	136668665	NCK1
3	141457046	141466402	RNF7
3	132373290	132396941	UBA5
3	178865902	178957881	PIK3CA
3	67048727	67061634	KBTBD8
3	44803209	44914868	KIF15
3	10182692	10193904	VHL
3	69103881	69129559	UBA3
3	10334815	10362862	SEC13
3	138372860	138553780	PIK3CB
3	119243140	119278449	CD80
3	142442916	142526730	TRPC1
3	183892477	183901879	AP2M1
3	121311966	121349139	FBXO40
3	23244511	23633284	UBE2E2
3	23847394	23932807	UBE2E1
3	121774213	121839983	CD86
3	122283085	122294050	DTX3L
3	184016497	184026842	PSMD2
3	150458914	150481264	SIAH2
3	32567463	32612366	DYNC1LI1
3	32859510	32939318	TRIM71
3	124480795	124620265	ITGB5
3	48413709	48442666	FBXW12
3	105374305	105588396	CBLB
3	57302375	57326710	ASB14
3	127770484	127790526	SEC61A1
3	38179969	38184513	MYD88
3	48956254	49023815	ARIH2
3	128444965	128533639	RAB7A
3	108308529	108413693	DZIP3
3	108541545	108573852	TRAT1
3	111011566	111384597	CD96
3	58477841	58488087	KCTD6
3	112051194	112081659	CD200
3	112182815	112218408	BTLA
3	112640056	112693969	CD200R1
3	49726932	49758962	RNF123
3	49842640	49851379	UBA7
3	49866034	49894007	TRAIP
3	196466728	196559518	PAK2
4	154622652	154626851	TLR2
4	145888264	146019693	ANAPC10
4	166128770	166244308	KLHL2
4	156845270	156875069	CTSO
4	153242410	153457253	FBXW7
4	110354928	110462052	SEC24B
4	170015407	170192256	SH3RF1
4	25378835	25420120	ANAPC4
4	76404247	76439974	RCHY1
4	177134824	177198722	ASB5
4	38792298	38858438	TLR1
4	38825336	38858438	TLR6
4	39046659	39128477	KLHL5
4	119643978	119759838	SEC24D
4	39699664	39784412	UBE2K
4	2463947	2627047	RNF4
4	83739814	83822319	SEC31A
4	54325468	54567572	LNX1
4	89299891	89364263	HERC6
4	89378268	89427314	HERC5
4	89442199	89629693	HERC3
4	15606162	15683302	FBXL5
4	68478370	68566897	UBA6
4	100737990	100791311	DAPP1
4	101944566	102269435	PPP3CA
4	103422486	103538459	NFKB1
4	103715540	103790053	UBE2D3
4	104026963	104119566	CENPE
5	96211643	96255420	ERAP2
5	96271098	96373219	LNPEP
5	133706870	133727683	UBE2B
5	133936834	133984961	SAR1B
5	154393260	154397685	KIF4B
5	133984479	134063513	SEC24A
5	156569944	156682201	ITK
5	132028320	132073330	KIF3A
5	36152091	36184421	SKP2
5	141337893	141369856	RNF14
5	38938021	39074510	RICTOR
5	114460459	114516243	TRIM36
5	136953189	137071779	KLHL3
5	15500305	15939900	FBXL7
5	108670410	108745695	PJA2
5	133484633	133512729	SKP1
5	133530025	133561833	PPP2CA
5	137514408	137523404	KIF20A
5	41925356	41941845	FBXO4
5	96096521	96143803	ERAP1
5	169673241	169725231	LCP2
5	137523339	137549032	CDC23
5	171288553	171433877	FBXW11
5	149781200	149792492	CD74
5	138906016	139008018	UBE2D2
5	150088002	150138671	DCTN4
5	140011313	140013286	CD14
5	179105629	179157926	CANX
5	179338651	179499118	RNF130
5	61601989	61833076	KIF2A
5	180326077	180377906	BTNL8
5	180467225	180488523	BTNL9
5	180649499	180662809	TRIM41
5	67511548	67597649	PIK3R1
6	26383324	26395102	BTN2A2
6	150204511	150219238	RAET1E
6	150285143	150294846	ULBP1
6	26402465	26415444	BTN3A1
6	150384286	150390231	ULBP3
6	44225903	44233500	NFKBIE
6	18368779	18469105	RNF144B
6	26440700	26453643	BTN3A3
6	149539777	149732749	TAB2
6	26458150	26476849	BTN2A1
6	26501449	26510650	BTN1A1
6	41117080	41122075	TREML1
6	41126244	41130924	TREM2
6	41158015	41168932	TREML2
6	41196062	41206620	TREML4
6	13924677	13980533	RNF182
6	41235664	41254457	TREM1
6	105175968	105307794	HACE1
6	41303393	41318625	NCR2
6	33267471	33282164	TAPBP
6	146114638	146135889	FBXO30
6	16129356	16148479	MYLIP
6	52916789	52965671	FBXO9
6	170844205	170862429	PSMB1
6	33588142	33664351	ITPR3
6	42531800	42661242	UBR2
6	26365387	26378546	BTN3A2
6	42952237	42980080	PPP2R5D
6	83602117	83775560	UBE3D
6	43005355	43021683	CUL7
6	43008515	43042837	KLC4
6	29690552	29706305	HLA-F
6	29794744	29798902	HLA-G
6	29909037	29913661	HLA-A
6	3153903	3157760	TUBB2A
6	111981535	112194655	FYN
6	3224495	3231964	TUBB2B
6	30294256	30311506	TRIM39
6	30457244	30461982	HLA-E
6	90036344	90062567	UBE2J1
6	125283691	125413779	RNF217
6	91223292	91296764	MAP3K7
6	96969471	97003152	UFL1
6	32361740	32374905	BTNL2
6	32407619	32412823	HLA-DRA
6	32485120	32498064	HLA-DRB5
6	32546546	32557625	HLA-DRB1
6	99316420	99395849	FBXL4
6	32595956	32614839	HLA-DQA1
6	32709119	32714992	HLA-DQA2
6	32723875	32731311	HLA-DQB2
6	32780540	32784825	HLA-DOB
6	32781544	32806599	TAP2
6	32808494	32812480	PSMB8
6	32811913	32827362	PSMB9
6	32812986	32821755	TAP1
6	32902406	32908847	HLA-DMB
6	32916390	32936871	HLA-DMA
6	32971955	32977389	HLA-DOA
6	33032346	33048552	HLA-DPA1
6	33043703	33054978	HLA-DPB1
6	31236526	31239907	HLA-C
6	31321649	31324965	HLA-B
6	31462658	31478901	MICB
6	31556672	31560762	NCR3
7	140152840	140179369	MKRN1
7	99474581	99517223	TRIM4
7	2945775	3083579	CARD11
7	42948872	42971773	PSMA2
7	148395006	148498128	CUL1
7	43966037	43995735	UBE2D4
7	79998891	80308593	CD36
7	5470966	5553429	FBXL18
7	150872785	150884919	ASB10
7	116451124	116562103	CAPZA2
7	99933737	99965356	PILRB
7	99965153	99997719	PILRA
7	6414154	6443608	RAC1
7	44836279	44864163	PPIA
7	123207064	123277951	ASB15
7	156931607	157062066	UBE3C
7	100797678	100804877	AP1S1
7	102073553	102097268	ORAI2
7	54819943	54827667	SEC61G
7	129470572	129592789	UBE2H
7	94023873	94060544	COL1A2
7	102453308	102715286	FBXL13
7	66093868	66276446	KCTD7
7	95107756	95169544	ASB4
7	102984701	103009842	PSMC2
7	95401866	95739634	DYNC1I1
7	30323923	30452118	ZNRF2
7	72726535	72742085	TRIM50
7	98625061	98741723	SMURF1
7	74188309	74203659	NCF1
8	11351510	11422113	BLK
8	87354967	87490649	WWP1
8	11700033	11726957	CTSB
8	12579403	12613582	LONRF1
8	90769975	90803291	RIPK2
8	42128820	42189973	IKBKB
8	48920960	48977268	UBE2V2
8	101269288	101348446	RNF19A
8	101928753	101965616	YWHAZ
8	56792372	56923940	LYN
8	30013813	30041156	DCTN6
8	30631973	30671830	PPP2CB
8	124510129	124553446	FBXO32
8	74692332	74791145	UBE2W
8	74903587	74941322	LY96
8	81880045	82024303	PAG1
9	127115745	127177723	PSMB7
9	127997132	128003609	HSPA5
9	128199672	128469513	MAPKAP1
9	5450503	5470566	CD274
9	5510545	5571282	PDCD1LG2
9	130213765	130265780	LRSAM1
9	17579080	17797127	SH3GL2
9	130965658	131017527	DNM1
9	21329670	21335379	KLHL9
9	33817565	33920402	UBE2R2
9	132399171	132404444	ASB6
9	34613548	34620515	DCTN3
9	36190853	36304778	CLTA
9	37510889	37588871	FBXO10
9	138824815	138853226	UBAC1
9	71627469	71629039	PRKACG
9	139834887	139839148	FBXW5
9	139933922	139940655	NPDC1
9	140069236	140082989	ANAPC2
9	140135665	140138159	TUBB4B
9	90340434	90346308	CTSL
9	93564069	93660831	SYK
9	99794940	99801925	CTSV
9	101984346	101992897	SEC61B
9	116018115	116037869	CDC26
9	119449581	119463579	TRIM32
9	120466610	120479149	TLR4
9	123514256	123555690	FBXW2
9	123577774	123605262	PSMD5
X	37640073	37673523	CYBB
X	53275144	53429752	HUWE1
X	48535995	48550826	WAS
X	100604435	100641183	BTK
X	152868964	152893169	BCAP31
X	153715815	153733513	IKBKG
X	47050296	47074563	UBA1
7	142270879	142271415	TRBV7-9
7	142302038	142302543	TRBV12-3
6	32417557	32430644	HLA-DRB3
6	32509573	32524536	HLA-DRB4
X	2609220	2659350	CD99
X	73805052	73834452	RLIM
X	15253410	15288589	ASB9
X	15298053	15333778	ASB11
X	15843929	15873054	AP1S2
X	19552093	19905719	SH3KBP1
X	123480194	123507005	SH2D1A
X	63444076	63450511	ASB12
X	68380694	68385636	PJA1
X	135730352	135742549	CD40LG
X	69509879	69640682	KIF4A
X	107327437	107334848	PSMD10
X	110187513	110470589	PAK3
X	117031776	117251303	KLHL13
X	118708501	118718381	UBE2A

## Sheet: supp2_alphasyn
Supplementary Table 2. Regions and genes for the alpha-synuclein pathway (hg19/GRCh37)
chr	start_bp	end_bp	gene
1	27938575	27961788	FGR
1	8014351	8045565	PARK7
1	32716840	32751766	LCK
10	120967101	121215131	GRK5
11	64037302	64052176	BAD
11	2185159	2193107	TH
15	40570377	40600136	PLCB2
16	730224	732870	STUB1
16	30125426	30134827	MAPK3
17	4710391	4726729	PLD2
18	721588	812547	YES1
19	51461887	51472929	KLK6
20	459116	524465	CSNK2A1
20	1349622	1373806	FKBP1A
20	30639991	30689659	HCK
20	35973088	36034453	SRC
22	21903736	21978323	UBE2L3
22	22108789	22221970	MAPK1
3	171318195	171528740	PLD1
3	53190025	53226733	PRKCD
4	41258430	41270472	UCHL1
4	90645250	90759466	SNCA
5	1392909	1445545	SLC6A3
6	42952237	42980080	PPP2R5D
6	111981535	112194655	FYN
8	11351510	11422113	BLK
8	56792372	56923940	LYN
8	27168999	27316903	PTK2B
9	132575223	132586413	TOR1A
9	93564069	93660831	SYK
X	43625858	43741693	MAOB

## Sheet: supp3_endocytosis
Supplementary Table 3. Regions and genes for the endocytosis pathway (hg19/GRCh37)
chr	start_bp	end_bp	gene
17	7239848	7254797	ACAP1
3	194995465	195163807	ACAP2
12	58118980	58135940	AGAP2
2	228336868	228425930	AGFG1
2	202565277	202645912	ALS2
7	38423305	38671167	AMPH
22	29723669	29819168	AP1B1
16	71762913	71843104	AP1G1
19	16308389	16346160	AP1M1
19	10683347	10697991	AP1M2
7	100797678	100804877	AP1S1
X	15843929	15873054	AP1S2
2	224616403	224702744	AP1S3
19	50270225	50310370	AP2A1
11	924894	1012239	AP2A2
17	33905065	34053436	AP2B1
3	183892477	183901879	AP2M1
19	47341393	47354249	AP2S1
5	77296349	77590579	AP3B1
15	83328033	83378666	AP3B2
19	2100988	2164464	AP3D1
10	75881524	75910821	AP3M1
8	42010464	42029191	AP3M2
5	115177178	115249778	AP3S1
15	90373831	90437574	AP3S2
1	114437370	114447823	AP4B1
15	51200869	51298097	AP4E1
7	99699172	99707968	AP4M1
14	31494312	31562818	AP4S1
11	65543364	65548273	AP5B1
14	57735627	57756797	AP5M1
20	3801178	3805949	AP5S1
7	4815253	4833943	AP5Z1
1	228270361	228286912	ARF1
3	57557090	57583947	ARF4
14	50359810	50361490	ARF6
20	61904137	61921142	ARFGAP1
11	47185848	47198676	ARFGAP2
22	43192508	43254112	ARFGAP3
8	68085747	68255912	ARFGEF1
20	47538427	47653230	ARFGEF2
10	24872538	25012597	ARHGAP21
12	101786898	101801598	ARL1
2	152645498	152685006	ARL5A
3	5163905	5222596	ARL8B
11	74975226	75062873	ARRB1
8	131064353	131455906	ASAP1
2	9346894	9545812	ASAP2
1	23755056	23811061	ASAP3
X	40440146	40465889	ATP6AP2
17	40962152	40985367	BECN1
11	167784	207428	BET1L
16	19566562	19718115	C16orf62
14	90862846	90874605	CALM1
7	92861653	92988338	CCDC132
X	49091927	49106987	CCDC22
2	118673054	118771709	CCDC93
7	5938356	5965605	CCZ1
1	22379120	22419437	CDC42
16	89710839	89724253	CHMP1A
19	59062933	59066491	CHMP2A
3	87276421	87304698	CHMP2B
2	86730554	86948245	CHMP3
14	24678789	24683075	CHMP4A
20	32399110	32442172	CHMP4B
8	82644669	82671750	CHMP4C
9	33264940	33281977	CHMP5
17	78965398	78983317	CHMP6
8	23101150	23119512	CHMP7
5	157212751	157286183	CLINT1
9	36190853	36304778	CLTA
5	175819456	175843570	CLTB
17	57697219	57773671	CLTC
22	19166986	19279239	CLTCL1
17	71189129	71204646	COG1
1	230778235	230829728	COG2
13	46039060	46110765	COG3
16	70514471	70557468	COG4
7	106842000	107204959	COG5
13	40229764	40365802	COG6
16	23399814	23464501	COG7
16	69354043	69373570	COG8
2	62115859	62374382	COMMD1
5	39371780	39462402	DAB2
3	132136370	132257876	DNAJC13
1	65713902	65881552	DNAJC6
9	130965658	131017527	DNM1
12	32832134	32898486	DNM1L
19	10828755	10944164	DNM2
1	171810621	172387606	DNM3
21	38595721	38640262	DSCR3
12	93164413	93323107	EEA1
11	64619114	64655768	EHD1
2	31456880	31492313	EHD3
15	42190950	42264776	EHD4
19	56186592	56221224	EPN1
17	19118928	19240028	EPN2
17	48609904	48621111	EPN3
1	51819935	51985000	EPS15
12	1099675	1605099	ERC1
9	132649466	132805473	FBP17
19	17858527	17899377	FCHO1
5	72251808	72386349	FCHO2
1	93913688	94020218	FNBP1L
4	843064	926161	GAK
7	127220672	127233665	GCC1
2	109065017	109125854	GCC2
22	38004481	38029571	GGA1
16	23474863	23533316	GGA2
17	73232694	73258444	GGA3
2	110367607	110434194	GIT2
9	127640646	127710771	GOLGA1
3	37284668	37408242	GOLGA4
17	28804380	28854610	GOSR1
17	79650356	79670168	HGS
6	31783291	31785723	HSPA1A
6	31795512	31798031	HSPA1B
6	31777396	31783437	HSPA1L
14	65002623	65009955	HSPA2
1	161494036	161496681	HSPA6
11	122928197	122933938	HSPA8
15	90931450	91045475	IQGAP1
3	12938719	13114617	IQSEC1
12	175931	287626	IQSEC3
21	35014706	35272165	ITSN1
2	24425733	24583583	ITSN2
6	17759414	17987854	KIF13A
8	28924796	29120641	KIF13B
1	25870071	25895377	LDLRAP1
7	116312444	116438440	MET
22	38301664	38338829	MICALL1
3	49946302	49967606	MON1A
16	77224732	77236302	MON1B
19	17516531	17544533	MVB12A
9	129089128	129269320	MVB12B
15	56119120	56285944	NEDD4
14	73741815	73930348	NUMB
X	128673826	128726538	OCRL
14	105766900	105864484	PACS2
6	34433916	34503006	PACSIN1
22	43231418	43411151	PACSIN2
3	33839844	33911194	PDCD6IP
10	99344131	99433667	PI4K2A
4	25162263	25280714	PI4K2B
11	85668727	85780924	PICALM
18	39535171	39667794	PIK3C3
3	130397779	130465673	PIK3R4
2	209130991	209223475	PIKFYVE
17	36921942	36956379	PIP4K2B
1	151170425	151222012	PIP5K1A
9	71320575	71624092	PIP5K1B
19	3630181	3700477	PIP5K1C
17	43513266	43568115	PLEKHM1
19	4838353	4867780	PLIN3
5	139175406	139224051	PSD2
2	26256976	26360323	RAB10
15	66018392	66184329	RAB11A
19	8454865	8469318	RAB11B
10	119764427	119806114	RAB11FIP2
16	475619	573011	RAB11FIP3
17	29718642	29865236	RAB11FIP4
2	73300510	73383849	RAB11FIP5
20	56884752	56942563	RAB22A
18	9708162	9862548	RAB31
12	120532899	120555306	RAB35
1	229406822	229441641	RAB4A
19	41284121	41302847	RAB4B
3	19988571	20026667	RAB5
12	56367697	56388490	RAB5B
17	40276994	40307035	RAB5C
11	73386683	73472182	RAB6
3	133543083	133614680	RAB6B
3	128444965	128533639	RAB7
19	16222439	16245044	RAB8A
15	63481668	63559981	RAB8B
X	13707244	13728625	RAB9A
X	103077252	103087158	RAB9B
17	5185558	5289129	RABEP1
7	66147151	66276451	RABGEF1
7	6414154	6443608	RAC1
17	1549444	1553371	RILP
9	17579080	17797127	SH3GL2
15	84115980	84287495	SH3GL3
1	87170259	87213867	SH3GLB1
X	19552093	19905719	SH3KBP1
19	49932658	49945617	SLC17A7
6	71377479	71571718	SMAP1
1	40810522	40888998	SMAP2
7	98625061	98741723	SMURF1
17	62538413	62658186	SMURF2
17	84262599	84419410	SNAP91
17	47006678	47022479	SNF8
15	64386322	64438289	SNX1
5	122110691	122165803	SNX2
1	151584541	151671567	SNX27
6	108532426	108582464	SNX3
3	125165495	125239041	SNX4
20	17922241	17949623	SNX5
14	35030300	35099389	SNX6
1	109852192	109940573	SORT1
10	17686124	17757913	STAM1
2	152973315	153032506	STAM2
2	74056086	74100786	STAMBP
14	81727000	81902809	STON2
19	13254872	13261197	STX10
20	57226328	57254582	STX16
11	62574369	62599560	STX5
1	180941861	180992047	STX6
6	132767006	132834337	STX7
17	9153788	9479908	STX8
21	34001069	34100359	SYNJ1
X	49044269	49056718	SYP
12	79257773	79845788	SYT1
1	155829300	155854990	SYT11
18	40847843	40857615	SYT4
11	61282785	61348620	SYT7
12	72233487	72320629	TBC1D15
3	99979844	100044095	TBC1D23
19	6737936	6751537	TRIP10
11	18489883	18548779	TSG101
2	3192696	3381653	TSSC1
10	101635334	101769676	TUBA
15	50716577	50793280	USP8
11	75526212	75854239	UVRAG
12	6571403	6580153	VAMP1
17	8062467	8066864	VAMP2
1	7831329	7841492	VAMP3
1	171669300	171711387	VAMP4
X	155110956	155173433	VAMP7
2	85788685	85809154	VAMP8
11	118938403	118952688	VPS11
20	2821349	2847378	VPS16
15	41186628	41196173	VPS18
17	40925454	40931617	VPS25
10	70883268	70932617	VPS26A
8	145649000	145653931	VPS28
12	110928902	110939922	VPS29
12	122714111	122751068	VPS33A
15	91541646	91565833	VPS33B
16	46690054	46723430	VPS35
13	52986737	53024763	VPS36
8	17104080	17159936	VPS37A
12	123349882	123380991	VPS37B
11	60897728	60929089	VPS37C
7	73082155	73086442	VPS37D
15	42450899	42500514	VPS39
7	38762563	38971994	VPS41
1	150039369	150117505	VPS45
16	69345259	69358949	VPS4A
18	61056423	61089716	VPS4B
11	64856796	64879332	VPS51
6	33218049	33239824	VPS52
17	411908	624957	VPS53
2	64119280	64246206	VPS54
3	184529931	184770402	VPS8
6	142468367	142545826	VTA1
10	114206756	114578503	VTI1A
14	68113792	68141548	VTI1B
7	44240567	44253893	YKT6
3	15111580	15140670	ZFYVE20

## Sheet: supp4_innateimmune
Supplementary Table 4. Regions and genes for the innate immune pathway (hg19/GRCh37)
chr	start_bp	end_bp	gene
1	40505905	40538321	CAP1
1	149754227	149764074	FCGR1A
1	203148059	203155877	CHI3L1
1	203181955	203242769	CHIT1
1	22379120	22419437	CDC42
1	22962999	22966101	C1QA
1	22970123	22974603	C1QC
1	22979255	22988031	C1QB
1	204797779	204991950	NFASC
1	948803	949920	ISG15
1	206643791	206670223	IKBKE
1	44440159	44443967	ATP6V0B
1	206858289	206907628	MAPKAPK2
1	24171567	24194784	FUCA1
1	207101863	207119811	PIGR
1	207262187	207273338	C4BPB
1	207277607	207318317	C4BPA
1	207494853	207534311	CD55
1	150702672	150738433	CTSS
1	207627575	207663240	CR2
1	150768684	150780799	CTSK
1	207669492	207813992	CR1
1	207925402	207968858	CD46
1	1407143	1433228	ATAD3B
1	151227179	151239955	PSMD4
1	151372010	151374420	PSMB4
1	57320479	57383894	C8A
1	57394883	57431813	C8B
1	59246465	59249785	JUN
1	223282748	223316624	TLR5
1	224363458	224381143	DEGS1
1	26856252	26901521	RPS6KA1
1	64058947	64125916	PGM1
1	152004982	152020383	S100A11
1	152184558	152196669	HRNR
1	152321211	152332482	FLG2
1	153270338	153283194	PGLYRP3
1	153302596	153321316	PGLYRP4
1	153330330	153333503	S100A9
1	153346184	153348125	S100A12
1	153362508	153363664	S100A8
1	226033237	226070069	TMEM63A
1	153389000	153395701	S100A7A
1	153430220	153433177	S100A7
1	153600402	153604513	S100A1
1	153634512	153643524	ILF2
1	27695603	27701315	FCN3
1	27730730	27816669	WASF2
1	27938575	27961788	FGR
1	228288427	228293112	C1orf35
1	70034081	70617628	LRRC7
1	28473677	28520447	PTAFR
1	6051526	6161253	KCNAB2
1	84543745	84704181	PRKACB
1	85731931	85742773	BCL10
1	154934774	154946871	SHC1
1	9095166	9148537	SLC2A5
1	247579458	247612410	NLRP3
1	32716840	32751766	LCK
1	155158300	155162707	MUC1
1	11086580	11107290	MASP2
1	100315640	100389579	AGL
1	108113782	108507766	VAV3
1	36067185	36107445	PSMB2
1	12227060	12269285	TNFRSF1B
1	109941653	109969062	PSMA5
1	156024543	156028301	LAMTOR2
1	110527308	110566357	AHCYL1
1	15817327	15853029	CASP9
1	111415775	111442550	CD53
1	112084840	112259313	RAP1A
1	113161795	113214241	CAPZA1
1	17393256	17445948	PADI2
1	40157854	40229586	PPIE
1	19401000	19536770	UBR4
1	115247090	115259515	NRAS
1	115312100	115323306	SIKE1
1	117057157	117113661	CD58
1	20301925	20306932	PLA2G2A
1	20915441	20945401	CDA
1	20978270	20988000	DDOST
1	158801107	158819296	MNDA
1	145438469	145442635	TXNIP
1	145456236	145470388	POLR3GL
1	158969758	159024945	IFI16
1	159032274	159116886	AIM2
1	145592605	145611025	POLR3C
1	159259504	159278014	FCER1A
1	159682079	159684379	CRP
1	160313062	160328742	NCSTN
1	160846329	160854960	ITLN1
1	161185024	161190489	FCER1G
1	161475220	161493803	FCGR2A
1	161494036	161496681	HSPA6
1	161511549	161600917	FCGR3A
1	161592986	161601753	FCGR3B
1	167399877	167487847	CD247
1	167498914	167523004	CREG1
1	169659808	169680839	SELL
1	171810621	172387606	DNM3
1	173446405	173457946	PRDX6
1	180123969	180173165	QSOX1
1	182808504	182856886	DHX9
1	183524698	183560011	NCF2
1	183592401	183604892	ARPC5
1	196621008	196716634	CFH
1	196743925	196763203	CFHR3
1	196788887	196801319	CFHR1
1	196788898	196928356	CFHR2
1	196819371	196888102	CFHR4
1	196946667	196978804	CFHR5
1	198492352	198510075	ATP6V1G3
1	198607801	198726545	PTPRC
1	201252580	201302121	PKP1
1	202102532	202113869	ARL8A
10	27793197	27831143	RAB18
10	79734907	79789303	POLR3A
10	75668935	75677255	PLAU
10	103113820	103317078	BTRC
10	75757872	75879918	VCL
10	81315608	81320153	SFTPA2
10	81370695	81375196	SFTPA1
10	49514698	49647403	MAPK8
10	81697496	81742370	SFTPD
10	135075907	135090372	ADAM8
10	45869661	45941561	ALOX5
10	27035522	27150016	ABI1
10	30722866	30750762	MAP3K8
10	82213922	82292879	TSPAN14
10	104153867	104162281	NFKB2
10	128593978	129250781	DOCK1
10	73576055	73611126	PSAP
10	54525140	54531460	MBL2
10	60094735	60130513	UBE2D1
10	75196186	75255782	PPP3CB
10	99185917	99193198	PGAM1
10	5540658	5541533	CALML5
10	5807186	5884095	GDI2
10	6469105	6622263	PRKCQ
10	101801950	101841634	CPN1
10	101948055	101989376	CHUK
10	22604903	22609235	COMMD3
11	104813593	104840163	CASP4
11	1151580	1222364	MUC5AC
11	532242	537287	HRAS
11	64494383	64512928	RASGRP2
11	104896170	104972158	CASP1
11	1244296	1283406	MUC5B
11	65421067	65430565	RELA
11	1295601	1330884	TOLLIP
11	65590493	65629497	CFL1
11	612553	615999	IRF7
11	1773982	1785222	CTSD
11	10329860	10529126	AMPD3
11	3666358	3685646	ART1
11	58938903	58976060	DTX4
11	66234216	66244808	PELI3
11	59620273	59634048	TCN1
11	67776048	67796744	ALDH3B1
11	59824060	59838601	MS4A3
11	59855734	59863444	MS4A2
11	3848208	3862213	RHOG
11	64948037	64979477	CAPN1
11	111597632	111637151	PPP2R1B
11	4406127	4414926	TRIM21
11	837356	842545	POLR2L
11	5246694	5250625	HBB
11	2397407	2418649	CD81
11	924894	1012239	AP2A2
11	14464986	14521573	COPB1
11	1012821	1036706	MUC6
11	14515329	14665181	PSMA1
11	67171386	67177560	TBC1D10C
11	67351066	67354131	GSTP1
11	67758575	67772452	UNC93B1
11	67806483	67818362	TCIRG1
11	61727190	61735132	FTH1
11	18287721	18291524	SAA1
11	117014983	117047610	PAFAH1B2
11	70049269	70053496	FADD
11	62554887	62557877	TMEM179B
11	71544246	71548756	DEFB108B
11	118215059	118225876	CD3G
11	22835345	22851845	SVIP
11	26580580	26593780	MUC15
11	71796941	71814433	LAMTOR1
11	71825915	71850936	FOLR3
11	33719807	33757991	CD59
11	119037277	119054725	NLRX1
11	34460472	34493609	CAT
11	35160417	35253949	CD44
11	73386683	73472182	RAB6A
11	36295051	36310999	COMMD9
11	36508577	36531822	TRAF6
11	122928197	122933938	HSPA8
11	46740730	46761056	F2
11	77032752	77185680	PAK1
11	77779350	77791265	NDUFC2
11	77926343	78129394	GAB2
11	82534544	82681626	PRCP
11	126152960	126168740	TIRAP
11	47440320	47447993	PSMC3
11	236546	252983	PSMD13
11	405716	417455	SIGIRR
11	48002113	48189670	PTPRJ
11	88026760	88070955	CTSC
11	57144242	57148623	PRG3
11	57154267	57158130	PRG2
11	57319129	57335757	UBE2L6
11	57364860	57382326	SERPING1
11	93862094	93915138	PANX1
11	102188215	102210134	BIRC3
11	102217942	102249401	BIRC2
11	102582526	102597781	MMP8
12	117645947	117889975	NOS1
12	69979114	69995350	CCT2
12	75874460	75897633	GLIPR1
12	66582659	66648402	IRAK3
12	129277739	129308528	SLC15A4
12	56385991	56388469	AC034102.1
12	121570622	121623876	P2RX7
12	67663061	67713731	CAND1
12	54756229	54758271	GPR84
12	7882011	7904201	CLEC4C
12	110872630	110888227	ARPC3
12	57489191	57525922	STAT6
12	54891495	54937726	NCKAP1L
12	8071826	8088871	SLC2A3
12	56498103	56507691	PA2G4
12	8210898	8219067	C3AR1
12	69004619	69054372	RAP1B
12	88442793	88535993	CEP290
12	8276228	8291203	CLEC4A
12	70910630	71031220	PTPRB
12	55038375	55042277	DCD
12	55224303	55252177	MUCL1
12	8608522	8630926	CLEC6A
12	8662071	8674962	CLEC4D
12	8685901	8693559	CLEC4E
12	89741009	89747048	DUSP6
12	111065646	111142755	HVCN1
12	112856155	112947717	PTPN11
12	122215664	122241309	RHOF
12	122326637	122356203	PSMD9
12	56119107	56123491	CD63
12	69742121	69748014	LYZ
12	57866038	57882597	ARHGAP9
12	51157493	51214905	ATF1
12	93164413	93323107	EEA1
12	51317255	51326300	METTL7A
12	93799449	93836038	UBE2N
12	10103915	10148293	CLEC12A
12	10269376	10282857	CLEC7A
12	10310902	10324737	OLR1
12	10378657	10469850	KLRD1
12	120907653	120936296	DYNLL1
12	10524952	10544473	KLRK1
12	10579453	10594899	KLRC2
12	51674822	51718452	BIN2
12	121124672	121139667	MLEC
12	96394606	96437298	LTA4H
12	104323885	104347423	HSP90B1
12	44152747	44183346	IRAK4
12	124196865	124246302	ATP6V0A2
12	53068520	53074191	KRT1
12	45609770	45834187	ANO6
12	16064106	16190220	DERA
12	16500076	16762193	MGST1
12	99038919	99129204	APAF1
12	125396150	125401914	UBC
12	64845660	64895888	TBK1
12	65107225	65153227	GNS
12	53835525	53874946	PCBP2
12	25173936	25261268	LRMP
12	25357723	25403870	KRAS
12	106631655	106698057	CKAP4
12	26490342	26986131	ITPR2
12	106751436	106903976	POLR3B
12	6896024	6929974	CD4
12	7055631	7070479	PTPN6
12	7096351	7178336	C1S
12	7187513	7245203	C1R
13	27131840	27263085	WASF3
13	28194903	28241548	POLR1D
13	31032884	31191734	HMGB1
13	39612443	39624246	NHLRC3
13	46627321	46679211	CPB2
13	53226844	53275044	SUGT1
13	53602894	53626192	OLFM4
13	96329393	96447243	DNAJC3
13	113344643	113541482	ATP11A
13	113951556	113977987	LAMP1
14	106452671	106453170	IGHV1-2
14	106494135	106494597	IGHV2-5
14	106518400	106518932	IGHV3-7
14	106573233	106573800	IGHV3-11
14	106586137	106586667	IGHV3-13
14	106725201	106725733	IGHV3-23
14	106791005	106791536	IGHV3-30
14	106815722	106816253	IGHV3-33
14	106829594	106830076	IGHV4-34
14	106877619	106878126	IGHV4-39
14	106967049	106967788	IGHV1-46
14	106993814	106994346	IGHV3-48
14	107048672	107049341	IGHV3-53
14	107081806	107083830	IGHV4-59
14	107169931	107170428	IGHV1-69
14	107178820	107179338	IGHV2-70
14	20937113	20945253	PNP
14	21249210	21250626	RNASE6
14	21359558	21360507	RNASE3
14	21423611	21424595	RNASE2
14	35747839	35786699	PSMA6
14	35870717	35873955	NFKBIA
14	21510385	21512393	RNASE7
14	21525981	21526614	RNASE8
14	67761088	67826982	ATP6V1D
14	102430865	102517129	DYNC1H1
14	102547075	102606036	HSP90AA1
14	103243813	103377837	TRAF3
14	90722839	90738968	PSMC1
14	90862846	90874605	CALM1
14	23485752	23504439	PSMB5
14	23511376	23513269	PSMB11
14	91336799	91526980	RPS6KA5
14	73603126	73690399	PSEN1
14	51324609	51411454	PYGL
14	24605367	24608176	PSME1
14	24612574	24616779	PSME2
14	105391153	105399574	PLD4
14	53173890	53195305	PSMC6
14	74942895	74960880	NPC2
14	55590828	55612126	LGALS3
14	24805227	24809251	RIPK3
14	93170152	93215047	LGMN
14	56584532	56768244	PELI2
14	106064224	106068065	IGHE
14	106090687	106092403	IGHG4
14	106109389	106111127	IGHG2
14	93389425	93401638	CHGA
14	106202680	106209408	IGHG1
14	25042728	25045466	CTSG
14	58666798	58701750	ACTR10
14	58711549	58738730	PSMA3
14	75745477	75748933	FOS
14	94843084	94857030	SERPINA1
14	95078714	95090392	SERPINA3
15	22892005	23006016	CYFIP1
15	50150435	50475014	ATP8B4
15	50474393	50528592	SLC27A2
15	65134088	65160206	PLEKHO2
15	52599480	52821247	MYO5A
15	55495164	55611311	RAB27A
15	100017370	100256671	MEF2A
15	58887403	59042177	ADAM10
15	66679155	66784650	MAP2K1
15	42783431	42837547	SNAP23
15	60639333	60695082	ANXA2
15	38780304	38857776	RASGRP1
15	40327940	40331389	SRP14
15	72491370	72524164	PKM
15	45003675	45011075	B2M
15	77285700	77329673	PSTPIP1
15	78832747	78841604	PSMA4
15	78916461	79020096	CHRNB4
15	79213400	79241916	CTSH
15	90328120	90358633	ANPEP
15	90931450	91045475	IQGAP1
16	96407	103628	POLR3K
16	28943260	28950667	CD19
16	28996147	29002104	LAT
16	67968405	67970990	PSMB10
16	29831715	29859355	MVP
16	68118654	68263162	NFATC3
16	30064411	30081778	ALDOA
16	30125426	30134827	MAPK3
16	30483979	30534506	ITGAL
16	2563871	2570219	ATP6V0C
16	2587965	2653189	PDPK1
16	3096682	3110727	MMP25
16	31212806	31214771	PYCARD
16	31271311	31344213	ITGAM
16	31366455	31394318	ITGAX
16	3292028	3306627	MEFV
16	71879899	71962913	IST1
16	3589033	3627401	NLRC3
16	72088491	72094954	HP
16	3775055	3930727	CREBBP
16	74330673	74340186	PSMD7
16	4524691	4560348	HMOX2
16	50727514	50766988	NOD2
16	50775961	50835846	CYLD
16	81772702	81991899	PLCG2
16	11348262	11350036	SOCS1
16	12756919	12897874	CPPED1
16	84599200	84651683	COTL1
16	84853590	84954374	CRISPLD2
16	57023397	57117443	NLRC5
16	88709691	88717560	CYBA
16	57392684	57400102	CCL22
16	57438679	57449974	CCL17
16	88875747	88878352	APRT
16	88880142	88923378	GALNS
16	22308730	22346424	POLR3E
16	67471917	67515140	ATP6V0D1
17	45726842	45762871	KPNB1
17	3799886	3819794	P2RX1
17	67410839	67539472	MAP2K6
17	7833663	7835441	TRAPPC1
17	26691290	26700110	VTN
17	26691378	26728065	SARM1
17	79476997	79490873	ACTG1
17	21187984	21218552	MAP2K3
17	26900133	26904282	ALDOC
17	73314157	73401790	GRB2
17	49230951	49249105	NME2
17	73823306	73840798	UNC13D
17	36908989	36920484	PSMB3
17	61904512	61909379	PSMC5
17	26083792	26127525	NOS2
17	38077294	38083854	ORMDL3
17	38137050	38154213	PSMD3
17	72462555	72480933	CD300A
17	43340488	43394414	MAP3K14
17	19281034	19286857	MAPK7
17	4699439	4701790	PSMB6
17	4710391	4726729	PLD2
17	72517313	72527613	CD300LB
17	72606026	72619897	CD300E
17	72666717	72743474	RAB37
17	54965270	54991399	TRIM25
17	56270098	56282535	EPX
17	38375556	38440388	WIPF2
17	56295909	56345879	LPO
17	10424465	10453274	MYH2
17	56347217	56358296	MPO
17	40976402	40995774	PSME3
17	62079954	62097994	ICAM2
17	29295803	29326929	RNF135
17	11924141	12047147	MAP2K4
17	5402747	5522744	NLRP1
17	39775692	39943183	JUP
17	65334032	65362743	PSMD12
17	76106539	76128488	TMC6
17	6977856	6983626	CLEC10A
17	41166622	41177140	VAT1
17	40023161	40086795	ACLY
17	30771279	30810336	PSMD11
17	16284112	16286059	UBB
17	40163400	40177659	NKIRAS2
17	1323983	1366456	CRK
17	1367392	1396106	MYO1C
17	40253422	40264751	DHX58
17	40276994	40307035	RAB5C
17	40340817	40346531	GHDC
17	40610862	40674629	ATP6V0A1
17	76849059	76921469	TIMP2
17	76987799	77005949	CANT1
17	78075355	78093678	GAA
17	7482785	7485429	CD68
17	41843489	41856356	DUSP3
17	79008948	79091232	BAIAP2
17	42422614	42430470	GRN
18	18526867	18691812	ROCK1
18	23713816	23773319	PSMA8
18	28709199	28742819	DSC1
18	28898052	28936992	DSG1
18	29171689	29178974	TTR
18	29598335	29653176	RNF125
18	56338618	56417371	MALT1
18	60790579	60987361	BCL2
18	61223393	61234244	SERPINB12
18	61322431	61329197	SERPINB3
18	61564408	61603345	SERPINB10
18	39535171	39667794	PIK3C3
18	721588	812547	YES1
18	43405477	43424045	SIGLEC15
18	77155856	77289325	NFATC1
18	9708162	9862548	RAB31
18	9913999	9960018	VAPA
19	46522411	46526323	PGLYRP1
19	40476912	40487348	PSMC4
19	7733930	7735334	RETN
19	7804879	7812464	CD209
19	43011456	43065386	CEACAM1
19	55385704	55401838	FCAR
19	18682540	18688360	UBA52
19	43084393	43099207	CEACAM8
19	7968728	7979363	MAP2K7
19	40854363	40886346	PLD3
19	42254885	42276113	CEACAM6
19	43857811	43867480	CD177
19	42300369	42315591	CEACAM3
19	47793280	47825323	C5AR1
19	47835404	47846606	C5AR2
19	44150247	44174699	PLAUR
19	8959520	9092018	MUC16
19	41284121	41302847	RAB4B
19	56347944	56393220	NLRP4
19	9945933	9960358	PIN1
19	45504688	45541452	RELB
19	49468558	49470135	FTL
19	10444452	10450499	ICAM3
19	58856544	58864865	A1BG
19	10713133	10755235	SLC44A2
19	59067079	59070327	UBE2M
19	34850385	34893061	GPI
19	10828755	10944164	DNM2
19	50162826	50169132	IRF3
19	11432722	11456946	RAB3D
19	11546109	11561783	PRKCSH
19	531714	542097	CDC34
19	544034	549919	GZMM
19	11616731	11639989	ECSIT
19	825097	832017	AZU1
19	840963	848175	PRTN3
19	851014	856242	ELANE
19	859453	863453	CFD
19	50479724	50529203	VRK3
19	12757325	12777556	MAN2B1
19	1026298	1039068	CNN2
19	1086594	1095598	POLR2E
19	36395303	36399197	TYROBP
19	51628165	51639908	SIGLEC9
19	51728320	51747115	CD33
19	52114781	52150151	SIGLEC5
19	52145806	52150054	SIGLEC14
19	52248425	52307363	FPR1
19	52255279	52273779	FPR2
19	14202500	14228896	PRKACA
19	52693292	52730687	PPP2R1A
19	38865176	38874464	PSMD8
19	38899695	38916945	RASGRP4
19	39390340	39399533	NFKBIB
19	54573149	54584634	TARM1
19	54597933	54606000	OSCAR
19	15579456	15609767	PGLYRP2
19	39818993	39833012	GMFG
19	54720147	54746602	LILRB3
19	16308389	16346160	AP1M1
19	3976054	3985467	EEF2
19	54777675	54785039	LILRB2
19	54865362	54882165	LAIR1
19	17186591	17325346	MYO9B
19	4536421	4540486	LRG1
19	4815944	4831716	TICAM1
19	17513748	17516457	BST2
19	18263928	18281350	PIK3R2
19	18307594	18314884	RAB3A
19	6677715	6730573	C3
19	6772725	6857377	VAV1
2	26256976	26360323	RAB10
2	175424300	175547644	WIPF1
2	21224301	21266945	APOB
2	68405989	68483369	PPP3R1
2	216972187	217071026	XRCC5
2	187454792	187545628	ITGAV
2	120517207	120741394	PTPN4
2	175936978	176033110	ATF2
2	71163012	71192536	ATP6V1B1
2	30369807	30383399	YPEL5
2	202047604	202094129	CASP10
2	202098166	202152434	CASP8
2	218990012	219001976	CXCR2
2	219027568	219031718	CXCR1
2	219081817	219119079	ARPC2
2	114647537	114720173	ACTR3
2	113587328	113594480	IL1B
2	204192942	204312446	ABI2
2	45878484	46415129	PRKCE
2	219138915	219157309	TMBIM1
2	231577560	231685790	CAB39
2	64319786	64371588	PELI1
2	231921578	232037541	PSMD1
2	3642426	3692048	COLEC11
2	219246752	219261617	SLC11A1
2	32449522	32490923	NLRC4
2	79252812	79255631	REG3G
2	46717889	46769696	ATP6V1E2
2	183773843	183903586	NCKAP1
2	79384132	79386879	REG3A
2	65454887	65498387	ACTR2
2	85198216	85286595	KCMF1
2	98272431	98280570	ACTR1B
2	208394461	208468155	CREB1
2	85788685	85809154	VAMP8
2	161993419	162092732	TANK
2	162164549	162268228	PSMD14
2	209100951	209130798	IDH1
2	37571717	37600465	QPCT
2	85912298	85925977	GNLY
2	10861775	10925236	ATP6V1C2
2	163123589	163175213	IFIH1
2	163175350	163228105	GCA
2	238536219	238722325	LRRFIP1
2	39208537	39351486	SOS1
2	220462582	220481173	STK11IP
2	89184913	89185669	IGKV4-1
2	89196748	89197300	IGKV5-2
2	89246819	89247475	IGKV1-5
2	89326668	89327228	IGKV3-11
2	89339721	89340242	IGKV1-12
2	89384673	89385283	IGKV3-15
2	89399352	89399854	IGKV1-16
2	89416833	89417335	IGKV1-17
2	89442057	89442643	IGKV3-20
2	89521179	89521942	IGKV2-28
2	89544264	89545079	IGKV2-30
2	89567758	89568263	IGKV1-33
2	89619383	89619904	IGKV1-39
2	89890601	89891307	IGKV2D-40
2	89901292	89901791	IGKV1D-39
2	89952792	89953355	IGKV1D-33
2	89975669	89976489	IGKV2D-30
2	89998789	89999564	IGKV2D-28
2	90077680	90078311	IGKV3D-20
2	90139078	90139580	IGKV1D-16
2	90198535	90199190	IGKV1D-12
2	54091204	54197977	PSME4
2	152214106	152236560	TNFAIP6
2	55459039	55462989	RPS27A
20	44165625	44176065	EPPIN-WFDC6
20	57570240	57582302	CTSZ
20	44518783	44527459	CTSA
20	56178902	56195632	ZBP1
20	60711791	60718496	PSMA7
20	44637547	44645200	MMP9
20	44994688	45061704	ELMO2
20	3827487	3849280	MAVS
20	62526518	62567384	DNAJC5
20	67891	77735	DEFB125
20	123010	126392	DEFB126
20	138111	139804	DEFB127
20	168494	170322	DEFB128
20	207899	210527	DEFB129
20	238377	241737	DEFB132
20	10199478	10288066	SNAP25
20	1093906	1160596	PSMF1
20	48697661	48732496	UBE2V1
20	1544167	1600707	SIRPB1
20	1875154	1920543	SIRPA
20	50003494	50179370	NFATC2
20	18447771	18465287	POLR3F
20	23059986	23066977	CD93
20	23608534	23619110	CST3
20	25228705	25278650	PYGB
20	29845467	29847435	DEFB115
20	29891015	29896388	DEFB116
20	29956421	29961726	DEFB118
20	29964967	29978406	DEFB119
20	29992648	30000641	DEFB121
20	30028322	30038060	DEFB123
20	30053309	30064560	DEFB124
20	30252255	30311792	BCL2L1
20	30639991	30689659	HCK
20	31595406	31611515	BPIFB2
20	31619454	31631853	BPIFB6
20	31667450	31699557	BPIFB4
20	31749574	31769218	BPIFA2
20	31823801	31831115	BPIFA1
20	31861286	31897684	BPIFB1
20	32951041	33099198	ITCH
20	34213953	34252878	CPNE1
20	35380194	35402221	DSN1
20	35973088	36034453	SRC
20	36888551	36965907	BPI
20	36974759	37005665	LBP
20	39765600	39811629	PLCG1
20	43803517	43805185	PI3
20	43835638	43838413	SEMG1
20	43880880	43883205	SLPI
20	44165625	44176391	EPPIN
21	27252861	27543446	APP
21	30428126	30446118	CCT8
21	45138975	45182188	PDXK
21	45192393	45196326	CSTB
21	45719934	45747259	PFKL
21	45770046	45862964	TRPM2
21	46305868	46351904	ITGB2
21	48018875	48025121	S100B
22	24236191	24237414	MIF
22	18074902	18111584	ATP6V1E1
22	29999545	30094587	NF2
22	21213271	21245506	SNAP29
22	35695268	35743985	TOM1
22	36677327	36784063	MYH9
22	22108789	22221970	MAPK1
22	37257030	37274057	NCF4
22	22550113	22550860	IGLV6-57
22	22676828	22677336	IGLV1-51
22	22712087	22712608	IGLV1-47
22	22735135	22735715	IGLV1-44
22	22749356	22749827	IGLV7-43
22	22764098	22764614	IGLV1-40
22	37621301	37640488	RAC2
22	23010758	23011276	IGLV3-27
22	23029190	23029735	IGLV3-25
22	23040274	23040892	IGLV2-23
22	23054174	23055688	IGLV3-21
22	23063108	23063630	IGLV3-19
22	23101189	23101707	IGLV2-14
22	23134980	23135496	IGLV2-11
22	23165153	23165787	IGLV2-8
22	23222886	23223576	IGLV3-1
22	23243156	23243617	IGLC2
22	23248512	23248973	IGLC3
22	38348614	38437922	POLR2F
22	38507502	38601697	PLA2G6
22	39745930	39781593	SYNGR1
22	39795746	39833065	TAB1
22	40297086	40369725	GRAP2
22	41487790	41576081	EP300
22	41921808	41940610	POLR3H
22	42017123	42060044	XRCC6
22	42776416	42828401	NFAM1
22	43013846	43045574	CYB5R3
22	50683879	50700254	MAPK12
22	50702142	50709196	MAPK11
22	51061182	51066607	ARSA
3	11313995	11599139	ATG7
3	171318195	171528740	PLD1
3	41236328	41301587	CTNNB1
3	132036211	132087142	ACPP
3	113465866	113530903	ATP6V1A
3	12625100	12705725	RAF1
3	132136370	132257876	DNAJC13
3	63996225	64009658	PSMD6
3	182511288	182639423	ATP11B
3	4535032	4889524	ITPR1
3	157154578	157161417	PTX3
3	136581050	136668665	NCK1
3	137906109	138017231	ARMC8
3	178865902	178957881	PIK3CA
3	9834179	9849410	ARPC4
3	186330712	186339107	AHSG
3	130397779	130465673	PIK3R4
3	50648951	50686720	MAPKAPK3
3	10157276	10168874	BRK1
3	10206549	10285427	IRAK2
3	69103881	69129559	UBA3
3	138372860	138553780	PIK3CB
3	52082935	52090566	DUSP7
3	52255096	52273183	TLR9
3	46395225	46402419	CCR2
3	46477136	46526724	LTF
3	186935942	187009810	MASP1
3	148709128	148745419	GYG1
3	47021173	47051193	NBEAL2
3	23933151	23988082	NKIRAS1
3	93591881	93692910	PROS1
3	184016497	184026842	PSMD2
3	32522804	32544900	CMTM6
3	32567463	32612366	DYNC1LI1
3	53190025	53226733	PRKCD
3	33038100	33138722	GLB1
3	100053545	100075710	NIT2
3	152880029	152886265	RAP2B
3	153990335	154042286	DHX36
3	124624289	124672663	MUC13
3	48264837	48266981	CAMP
3	154741913	154901497	MME
3	184079506	184086384	POLR2H
3	48506445	48509044	TREX1
3	48701364	48723797	NCKIPSD
3	38144620	38178733	ACAA1
3	38179969	38184513	MYD88
3	107762145	107809872	CD47
3	128444965	128533639	RAB7A
3	194060494	194072057	CPN2
3	49061758	49066841	IMPDH2
3	49396578	49450431	RHOA
3	49711435	49721396	APEH
3	195447753	195467994	MUC20
3	49842640	49851379	UBA7
3	195473636	195539148	MUC4
3	196466728	196559518	PAK2
4	154622652	154626851	TLR2
4	155484108	155492238	FGB
4	155504278	155511918	FGA
4	155525286	155534119	FGG
4	110661852	110723335	CFI
4	74735110	74736959	CXCL1
4	74852755	74853914	PPBP
4	178351924	178363657	AGA
4	37828255	37864558	PGM2
4	38773860	38784611	TLR10
4	38792298	38858438	TLR1
4	38825336	38858438	TLR6
4	186990306	187009223	TLR3
4	39699664	39784412	UBE2K
4	2743375	2758103	TNIP2
4	42410390	42659122	ATP8A1
4	84011201	84058228	PLAC8
4	84213614	84256306	HPSE
4	48068410	48136273	TXK
4	86936276	87515284	MAPK10
4	48137800	48271881	TEC
4	6694796	6698897	S100P
4	89378268	89427314	HERC5
4	15704573	15739936	BST1
4	100799493	100815647	LAMTOR3
4	101944566	102269435	PPP3CA
4	103422486	103538459	NFKB1
4	103552660	103682151	MANBA
4	70894130	70902255	HTN3
4	70916119	70924562	HTN1
4	103715540	103790053	UBE2D3
4	71296209	71348714	MUC7
5	140894583	140998622	DIAPH1
5	77656339	77776562	SCAMP1
5	156569944	156682201	ITK
5	156693089	156822606	CYFIP2
5	101569690	101632253	SLCO4C1
5	132208014	132210738	LEAP2
5	39284364	39424970	C9
5	114914339	114961876	TICAM2
5	115163893	115177555	ATG12
5	40909354	40983041	C7
5	16665395	16936372	MYO10
5	133484633	133512729	SKP1
5	133530025	133561833	PPP2CA
5	88013975	88199922	MEF2C
5	41142336	41261540	C6
5	169064251	169510386	DOCK2
5	89767565	89810370	POLR3G
5	169673241	169725231	LCP2
5	171288553	171433877	FBXW11
5	171469077	171615390	STK10
5	172410760	172462448	ATP6V0E1
5	1456595	1524092	LPCAT1
5	73935848	74018472	HEXB
5	175874629	175937075	FAF2
5	138855119	138862520	TMEM173
5	138906016	139008018	UBE2D2
5	176307870	176326333	HK3
5	139554227	139661637	CYSTM1
5	176728199	176730745	RAB24
5	150591711	150650001	GM2A
5	151121877	151152093	ATOX1
5	176928908	176938275	DOK3
5	75699074	76003957	IQGAP2
5	176938578	176944470	DDX41
5	140011313	140013286	CD14
5	56111401	56191979	MAP3K1
5	78073032	78281910	ARSB
5	179660143	179719099	MAPK9
5	66478103	66492627	CD180
5	67511548	67597649	PIK3R1
6	49913814	49917157	DEFB133
6	49927962	49931818	DEFB114
6	49936390	49937338	DEFB113
6	49976851	49989694	DEFB110
6	50011288	50016364	DEFB112
6	44214824	44221620	HSP90AB1
6	138188351	138204449	TNFAIP3
6	7541808	7586950	DSP
6	138724668	138743334	HEBP2
6	36683256	36699870	RAB44
6	149539777	149732749	TAB2
6	143815948	143832827	FUCA2
6	7881483	8026646	TXNDC5
6	43477440	43497323	POLR1C
6	159057506	159065771	DYNLT1
6	41126244	41130924	TREM2
6	46097730	46114436	ENPP4
6	41235664	41254457	TREM1
6	41303393	41318625	NCR2
6	160390131	160534539	IGF2R
6	106632351	106773666	ATG5
6	75962640	75994684	TMEM30A
6	166822852	167319939	RPS6KA2
6	167342992	167370679	RNASET2
6	167525295	167553184	CCR6
6	170102233	170106401	C6orf120
6	31783291	31785723	HSPA1A
6	170844205	170862429	PSMB1
6	31795512	31798031	HSPA1B
6	33588142	33664351	ITPR3
6	31825436	31830683	NEU1
6	49695097	49712150	CRISP3
6	31865562	31913449	C2
6	42896938	42907025	CNPY3
6	35995488	36079013	MAPK14
6	36095586	36107842	MAPK13
6	42952237	42980080	PPP2R5D
6	110421022	110501207	WASF1
6	31895475	31919861	CFB
6	2832566	2842240	SERPINB1
6	2948393	2972090	SERPINB6
6	3064225	3115421	RIPK1
6	29909037	29913661	HLA-A
6	111981535	112194655	FYN
6	31949801	31970458	C4A
6	31982539	32003195	C4B
6	116252312	116381921	FRK
6	30457244	30461982	HLA-E
6	6588341	6655216	LY86
6	32148745	32152101	AGER
6	91223292	91296764	MAP3K7
6	30687978	30693203	TUBB
6	74225473	74233520	EEF1A1
6	32808494	32812480	PSMB8
6	32811913	32827362	PSMB9
6	131894284	131905472	ARG1
6	30951495	30957680	MUC21
6	133002729	133035188	VNN1
6	31236526	31239907	HLA-C
6	31321649	31324965	HLA-B
6	31512239	31516204	ATP6V1G2
6	31633013	31638120	CSNK2B
7	142985308	143004789	CASP2
7	36893961	37488852	ELMO1
7	150521715	150558592	AOC1
7	150688083	150711676	NOS3
7	39989636	40136733	CDK13
7	2945775	3083579	CARD11
7	141607613	141806547	MGAM
7	42948872	42971773	PSMA2
7	141627157	141646807	CLEC5A
7	76822688	76829143	FGL2
7	148395006	148498128	CUL1
7	138391040	138484305	ATP6V0A4
7	44084239	44109055	DBNL
7	79998891	80308593	CD36
7	5566782	5603415	ACTB
7	149570057	149577784	ATP6V0E2
7	5659678	5821370	RNF216
7	116451124	116562103	CAPZA2
7	6414154	6443608	RAC1
7	44836279	44864163	PPIA
7	123321989	123389121	WASL
7	100547187	100611118	MUC3A
7	100612904	100662230	MUC12
7	100663353	100702020	MUC17
7	100728720	100735017	TRIM56
7	157331750	158380480	PTPRN2
7	128032331	128050306	IMPDH1
7	48211055	48687092	ABCA13
7	128502880	128505898	ATP6V1F
7	27778950	27884183	TAX1BP1
7	65425671	65447301	GUSB
7	65579591	65619555	CRCP
7	29846102	29956682	WIPF3
7	102984701	103009842	PSMC2
7	30464143	30518400	NOD1
7	97881691	97937162	BRI3
7	98923521	98985787	ARPC1A
7	98971872	98992424	ARPC1B
7	98989671	99006452	PDAP1
7	73497263	73536855	LIMK1
7	73613982	73644161	LAT2
7	74188309	74203659	NCF1
8	141667999	142012315	PTK2
8	86999552	87166457	ATP6V0D2
8	11700033	11726957	CTSB
8	11831446	11832108	DEFB136
8	11839830	11842099	DEFB135
8	11850692	11853821	DEFB134
8	87497059	87573726	CPNE3
8	90769975	90803291	RIPK2
8	144635377	144645232	GSDMD
8	17913934	17942494	ASAH1
8	41347915	41368499	GOLGA7
8	20054878	20084330	ATP6V1B2
8	42128820	42189973	IKBKB
8	22102617	22112113	POLR3D
8	42995556	43057998	HGSNAT
8	48685669	48872743	PRKDC
8	145539954	145550573	DGAT1
8	101162812	101166230	POLR2K
8	6728097	6735544	DEFB1
8	6782215	6783598	DEFA6
8	6793344	6795860	DEFA4
8	6835171	6837602	DEFA1
8	6854288	6875778	DEFA1B
8	6873391	6875823	DEFA3
8	6912831	6914256	DEFA5
8	7272382	7274385	DEFB4B
8	7286410	7287870	DEFB103B
8	7327830	7332604	DEFB104B
8	7340026	7343922	DEFB106B
8	7345191	7347115	DEFB105B
8	7353368	7366833	DEFB107B
8	7669242	7673238	DEFB107A
8	7679488	7681411	DEFB105A
8	7682694	7686575	DEFB106A
8	7693993	7698764	DEFB104A
8	7738726	7740186	DEFB103A
8	7752151	7754233	DEFB4A
8	54628117	54756118	ATP6V1H
8	56792372	56923940	LYN
8	104033291	104085279	ATP6V1C1
8	59465483	59495419	SDCBP
8	27454434	27472548	CLU
8	63927638	63951730	GGH
8	29190581	29208185	DUSP4
8	120007691	120118821	COLEC10
8	30631973	30671830	PPP2CB
8	74903587	74941322	LY96
8	82192598	82197012	FABP5
9	127115745	127177723	PSMB7
9	130882972	130890741	PTGES2
9	130911350	130915734	LCN2
9	130965658	131017527	DNM1
9	21077104	21077943	IFNB1
9	21165636	21166659	IFNA21
9	21186617	21187598	IFNA4
9	21201468	21202204	IFNA7
9	21206180	21207142	IFNA10
9	21216372	21217310	IFNA16
9	21227242	21228221	IFNA17
9	21239201	21239978	IFNA14
9	21304613	21305312	IFNA5
9	21349834	21351377	IFNA6
9	21367371	21368075	IFNA13
9	21384254	21385396	IFNA2
9	21409146	21410184	IFNA8
9	21440440	21441315	IFNA1
9	131314866	131395941	SPTAN1
9	32455300	32526322	DDX58
9	33104080	33167354	B4GALT1
9	33750515	33799230	PRSS3
9	133589333	133763062	ABL1
9	35056061	35073246	VCP
9	136228325	136242970	SURF4
9	136627016	136857726	VAV2
9	137772654	137779924	FCN2
9	137801431	137809809	FCN1
9	139256355	139268133	CARD9
9	139567595	139581875	AGPAT2
9	71627469	71629039	PRKACG
9	139776364	139821059	TRAF2
9	139839698	139841426	C8G
9	140004994	140009629	DPP7
9	140135665	140138159	TUBB4B
9	77703459	77762181	OSTF1
9	90340434	90346308	CTSL
9	93564069	93660831	SYK
9	99794940	99801925	CTSV
9	102741461	102861322	ERP44
9	113006091	113018920	TXN
9	116148597	116163613	ALAD
9	117085336	117088755	ORM1
9	117092149	117095532	ORM2
9	117350026	117360653	ATP6V1G1
9	119449581	119463579	TRIM32
9	120466610	120479149	TLR4
9	123577774	123605262	PSMD5
9	123714616	123812554	C5
9	123940415	123985292	RAB14
9	123970072	124095121	GSN
9	124101355	124132531	STOM
X	37640073	37673523	CYBB
X	77087318	77156547	MAGT1
X	77171651	77311349	ATP7A
X	53275144	53429752	HUWE1
X	48535995	48550826	WAS
X	48781427	48817785	OTUD5
X	100604435	100641183	BTK
X	100652791	100662913	GLA
X	153178968	153188448	IRAK1
X	153569706	153580580	DNASE1L1
X	153715815	153733513	IKBKG
17	62399863	62491136	PECAM1
7	142531859	142535452	PRSS2
19	54991291	55006271	KIR2DS5
X	12885202	12908499	TLR7
X	12924739	12941288	TLR8
X	119561682	119603220	LAMP2
X	14891563	14940449	MOSPD2
X	20168029	20285523	RPS6KA3
X	23682379	23704516	PRDX4
X	30845559	30993201	TAB3
X	40440146	40465889	ATP6AP2
X	41192651	41223725	DDX3X
X	47483612	47489704	CFP
X	47494920	47510003	ELK1
X	131337053	131353471	RAP2C
X	103077252	103087158	RAB9B
X	69506445	69510364	PDZD11
X	106765680	106848481	FRMPD3
X	107327437	107334848	PSMD10
X	110187513	110470589	PAK3
X	118370216	118378429	PGRMC1

## Sheet: supp5_lysosome
Supplementary Table 5. Regions and genes for the lysosomal pathway (hg19/GRCh37)
chr	start_bp	end_bp	gene
1	40538379	40563375	PPT1
1	206317459	206332104	CTSE
1	44440159	44443967	ATP6V0B
1	24171567	24194784	FUCA1
1	150702672	150738433	CTSS
1	150768684	150780799	CTSK
1	31205316	31230667	LAPTM5
1	84864215	84880701	DNASE2B
1	155204243	155214490	GBA
1	109852192	109940573	SORT1
1	114437370	114447823	AP4B1
10	75881524	75910821	AP3M1
10	90973326	91174314	LIPA
10	73576055	73611126	PSAP
11	65647280	65651212	CTSW
11	1773982	1785222	CTSD
11	66330934	66336312	CTSF
11	6411655	6416228	SMPD1
11	6634000	6640692	TPP1
11	67806483	67818362	TCIRG1
11	47260853	47270457	ACP2
11	88026760	88070955	CTSC
12	9092959	9102551	M6PR
12	102139275	102224716	GNPTAB
12	56119107	56123491	CD63
12	51373184	51422349	SLC11A2
12	123405498	123466196	ABCB9
12	124196865	124246302	ATP6V0A2
12	65107225	65153227	GNS
13	77564795	77576652	CLN5
13	113951556	113977987	LAMP1
14	31494312	31562818	AP4S1
14	88304164	88460009	GALC
14	74942895	74960880	NPC2
14	93170152	93215047	LGMN
14	25042728	25045466	CTSG
15	51200869	51298097	AP4E1
15	72635775	72668817	HEXA
15	79213400	79241916	CTSH
15	83328033	83378666	AP3B2
15	90373831	90437574	AP3S2
16	68279207	68294961	PLA2G15
16	1401924	1413352	GNPTG
16	2563871	2570219	ATP6V0C
16	71762913	71843104	AP1G1
16	5074845	5084142	NAGPA
16	88880142	88923378	GALNS
16	23474863	23533316	GGA2
16	67471917	67515140	ATP6V0D1
16	28477974	28503333	CLN3
17	40688190	40696467	NAGLU
17	73232694	73258444	GGA3
17	66255323	66418872	ARSG
17	57697219	57773671	CLTC
17	40610862	40674629	ATP6V0A1
17	78075355	78093678	GAA
17	78180515	78194722	SGSH
17	7482785	7485429	CD68
17	3539762	3564836	CTNS
18	21086148	21166862	NPC1
19	10683347	10697991	AP1M2
19	11685475	11689823	ACP5
19	12757325	12777556	MAN2B1
19	50861734	50869087	NAPSA
19	12986025	12992282	DNASE2
19	2100988	2164464	AP3D1
19	16308389	16346160	AP1M1
19	7587512	7598895	MCOLN1
2	219246752	219261617	SLC11A1
2	224616403	224702744	AP1S3
2	20232411	20251789	LAPTM4A
20	57570240	57582302	CTSZ
20	44518783	44527459	CTSA
22	29723669	29819168	AP1B1
22	19166986	19279239	CLTCL1
22	38004481	38029571	GGA1
22	42454358	42466846	NAGA
22	51061182	51066607	ARSA
3	3742498	4508965	SUMF1
3	50337320	50349812	HYAL1
3	182840001	182881627	LAMP3
3	33038100	33138722	GLB1
4	128838960	128887150	MFSD8
4	156845270	156875069	CTSO
4	178351924	178363657	AGA
4	77079890	77135046	SCARB2
4	980785	998316	IDUA
4	7432022	7436700	PSAPL1
4	103552660	103682151	MANBA
5	115177178	115249778	AP3S1
5	73935848	74018472	HEXB
5	175819456	175843570	CLTB
5	150591711	150650001	GM2A
5	77296349	77590579	AP3B1
5	78073032	78281910	ARSB
6	74303102	74363878	SLC17A5
6	160390131	160534539	IGF2R
6	31825436	31830683	NEU1
6	109687717	109703762	CD164
6	32121218	32134011	PPT2
7	99699172	99707968	AP4M1
7	138391040	138484305	ATP6V0A4
7	100797678	100804877	AP1S1
7	65425671	65447301	GUSB
8	86999552	87166457	ATP6V0D2
8	11700033	11726957	CTSB
8	17913934	17942494	ASAH1
8	42010464	42029191	AP3M2
8	98787285	98865241	LAPTM4B
8	42995556	43057998	HGSNAT
8	23243296	23315208	ENTPD4
8	54628117	54756118	ATP6V1H
9	36190853	36304778	CLTA
9	139901686	139923367	ABCA2
9	90340434	90346308	CTSL
9	99794940	99801925	CTSV
X	100652791	100662913	GLA
X	148558712	148615657	IDS
X	153597100	153604984	ATP6AP1
X	119561682	119603220	LAMP2
X	15843929	15873054	AP1S2

## Sheet: supp6_mitochondria
Supplementary Table 6. Regions and genes for the mitochondrial pathway (hg19/GRCh37)
chr	start_bp	end_bp	gene
1	17345224	17380665	SDHB
1	39491966	39500308	NDUFS5
1	53662100	53679869	CPT2
1	100315639	100389579	AGL
1	161171936	161184184	NDUFS2
1	161284165	161334535	SDHC
1	173793796	173827682	DARS2
1	179262848	179327814	SOAT1
1	227127937	227175246	ADCK3
1	235272657	235292256	TOMM20
1	241660856	241683085	FH
1	244998638	245008359	COX20
1	12040237	12073572	MFN2
1	45965855	45976739	MMACHC
1	76190042	76229355	ACADM
1	64088886	64125916	PGM1
2	27532359	27545969	MPV17
2	37458773	37476303	NDUFAF7
2	44113362	44223144	LRPPRC
2	55861197	55921045	PNPT1
2	69623244	69664760	NFU1
2	74153952	74186088	DGUOK
2	74362527	74375039	BOLA3
2	84650646	84686586	SUCLG1
2	86441119	86564777	REEP1
2	99215785	99224981	COA5
2	198351307	198364640	HSPD1
2	201936461	201950473	NDUFB3
2	207630111	207660911	FASTKD2
2	219524378	219528166	BCS1L
2	224822120	224832431	MRPL44
2	228549925	228582745	SLC19A3
2	240896788	240964819	NDUFA10
2	11817704	11967533	LPIN1
2	206987802	207023918	NDUFS1
3	15643254	15687325	BTD
3	45430074	45590328	LARS2
3	58413356	58419579	PDHB
3	128598332	128631957	ACAD9
3	135969166	136049013	PCCB
3	139062797	139075887	MRPS22
3	158362316	158410360	GFM1
3	193310932	193415600	OPA1
3	81538849	81810950	GBE1
3	149235021	149375812	WWTR1
4	6271576	6304992	WFS1
4	84184976	84206067	COQ2
4	103790134	103813963	CISD2
4	146540539	146581187	MMAA
4	159593276	159629841	ETFDH
4	186064416	186071538	SLC25A4
5	218355	256814	SDHA
5	52856464	52979171	NDUFS4
5	70883114	70954530	MCCC2
5	74017030	74063042	GFM2
5	131705400	131731306	SLC22A5
5	132202318	132204536	UQCRQ
5	140024947	140027370	NDUFA2
5	140071017	140078890	HARS2
5	145492588	145562294	LARS
6	5261583	5771816	FARS2
6	49398072	49431041	MUT
6	70385640	70507049	LMBRD1
6	74171453	74211179	MTO1
6	97337186	97345767	NDUFAF4
6	99321600	99395849	FBXL4
6	99817347	99842082	COQ3
6	131894343	131905472	ARG1
6	151725896	151773316	RMND1
6	155577263	155635617	TFB1M
6	158530535	158589312	SERAC1
6	44266462	44281063	AARS2
6	166778407	166796501	MPC1
7	44102325	44105186	PGAM2
7	95749531	95951459	SLC25A13
7	107531585	107561643	DLD
7	144149033	144533146	TPK1
8	15397595	15624158	TUSC3
8	94929082	94938296	PDP1
8	96037213	96070944	NDUFAF6
8	125551342	125562227	NDUFB9
8	97238903	97247862	UQCRB
8	103216728	103251059	RRM2B
9	32553523	32573182	NDUFB6
9	32972603	33001639	APTX
9	71650478	71693993	FXN
9	93976096	94124206	AUH
9	97365420	97401923	FBP1
9	136218665	136223361	SURF1
9	138392476	138396519	MRPS2
10	26986594	27035726	PDSS1
10	30598729	30638267	MTPAP
10	75008600	75012451	MRPS16
10	101468504	101492423	COX15
10	102747292	102754158	C10orf2
10	70173820	70231730	DNA2
11	34937676	35017675	PDHX
11	61197596	61214239	SDHAF2
11	64513860	64528187	PYGM
11	66615996	66675340	PC
11	67374322	67380012	NDUFV1
11	67798083	67804114	NDUFS8
11	68522350	68609399	CPT1A
11	78147006	78285909	NARS2
11	107992257	108018891	ACAT1
11	111895537	111935002	DLAT
11	111957547	111966525	SDHD
11	126138934	126148027	FOXRED1
11	118895060	118901616	SLC37A4
12	4758263	4796720	NDUFA9
12	21689122	21757781	GYS2
12	32832136	32898584	DNM1L
12	32899477	32908887	YARS2
12	48499655	48540187	PFKM
12	58176527	58191370	TSFM
12	95365103	95397489	NDUFA12
12	98987402	98995778	SLC25A3
12	109577201	109706030	ACACB
12	123717843	123742506	C12orf65
12	132413812	132428406	PUS1
12	108956293	108963160	ISCU
12	50505763	50514240	COX14
13	41363546	41386596	SLC25A15
13	48516790	48575462	SUCLA2
14	32030590	32330429	NUBPL
14	51371934	51411248	PYGL
14	74416954	74429813	COQ6
14	96001322	96011055	GLRX5
15	41679546	41694658	NDUFAF1
15	65293849	65321977	MTFMT
15	76508628	76603810	ETFA
15	89859535	89878026	POLG
16	2034149	2037750	GFER
16	8891669	8943194	PMM2
16	21529229	21531765	SLC7A5P2
16	23533333	23568696	EARS2
16	57481336	57495187	COQ9
16	66541905	66584315	TK2
16	75661621	75681585	KARS
16	85833172	85840607	COX4I1
16	89574804	89624174	SPG7
16	30759619	30772497	PHKG2
17	7123149	7128586	ACADVL
17	10583648	10600885	SCO1
17	15902693	15932723	TTC19
17	17921333	17942480	ATPAF2
17	35441926	35766902	ACACA
17	41052813	41066450	G6PC
17	42082031	42086436	NAGS
17	61678230	61685725	TACO1
17	62473901	62493184	POLG2
17	73269060	73285530	SLC25A19
18	9102627	9134343	NDUFV2
18	12328942	12377275	AFG3L2
19	1383706	1395588	NDUFS7
19	5891286	5904024	NDUFA11
19	7991602	8008708	TIMM44
19	8376183	8386280	NDUFA7
19	36486089	36487220	SDHAF1
19	36641823	36643771	COX7A1
19	44010870	44031396	ETHE1
19	51848408	51858096	ETFB
19	39405903	39421536	SARS2
20	13765671	13799067	NDUFAF5
20	17949761	17971762	MGME1
20	18568555	18744560	DTD1
20	30225690	30232800	COX4I2
20	57603732	57607422	ATP5E
21	27107328	27144771	GABPA
21	44313377	44329773	NDUFV3
21	38123188	38353264	HLCS
22	19420035	19423596	MRPL40
22	31003069	31023047	TCN2
22	41865128	41924993	ACO2
22	46731297	46753237	TRMU
22	50961996	50964033	SCO2
22	50964180	50968514	TYMP
22	51007289	51016894	CPT1B
1	1243993	1247057	PUSL1
1	1407163	1431582	ATAD3B
1	2985741	3355185	PRDM16
1	6324331	6453826	ACOT7
1	6694227	6761966	DNAJC11
1	9599527	9642831	SLC25A33
1	10270763	10441661	KIF1B
1	11166587	11322608	MTOR
1	11333254	11348491	UBIAD1
1	11845786	11866160	MTHFR
1	15817895	15850940	CASP9
1	16340522	16345285	HSPB7
1	17312452	17338423	ATP13A2
1	20825940	20834674	MUL1
1	20990506	21044317	KIF17
1	24128366	24151949	HMGCL
1	24683488	24740262	STPG1
1	25071759	25170815	CLIC4
1	26146396	26159433	MTFR1L
1	26377795	26394125	TRIM63
1	27237974	27240567	NR0B2
1	27992571	27998724	IFI6
1	28562601	28564616	ATPIF1
1	31342312	31381480	SDC3
1	31838099	31845923	FABP3
1	33476825	33502512	AK2
1	36921361	36930040	MRPS15
1	39328161	39339050	MYCBP
1	40538381	40563142	PPT1
1	40766162	40782981	COL9A2
1	42642209	42800903	FOXJ3
1	46805848	46830824	NSUN4
1	47799468	47844511	CMPK1
1	52254865	52344609	NRD1
1	52485803	52521843	TXNDC12
1	53392900	53517289	SCP2
1	54359860	54376759	DIO1
1	55271735	55307937	C1orf177
1	55315299	55352921	DHCR24
1	58946390	59012446	OMA1
1	59246462	59249785	JUN
1	63906440	63988944	ITGB3BP
1	65613231	65697828	AK4
1	68894506	68915642	RPE65
1	70876900	70905534	CTH
1	74663895	75010116	FPGT-TNNI3K
1	75171171	75199092	CRYZ
1	84864214	84880691	DNASE2B
1	89401455	89458643	CCBL2
1	100652477	100715409	DBT
1	108677343	108742980	SLC25A24
1	109756514	109780804	SARS
1	110943876	110950546	LAMTOR5
1	111991742	112004525	ATP5F1
1	113454469	113498975	SLC16A1
1	145516164	145523732	PEX11B
1	149871154	149872348	BOLA1
1	150039341	150117505	VPS45
1	150459839	150480085	TARS2
1	150547026	150552214	MCL1
1	150618700	150669672	GOLPH3L
1	151732122	151736040	MRPL9
1	151745954	151763010	TDRKH
1	151843342	151882361	THEM4
1	152850797	152857523	SMCP
1	154245038	154248355	HAX1
1	154934773	154943223	SHC1
1	155178489	155183624	MTX1
1	156707093	156710923	MRPL24
1	156830670	156851642	NTRK1
1	160007256	160040051	KCNJ10
1	160085519	160113374	ATP1A2
1	160175124	160185162	PEA15
1	161087861	161090984	NIT1
1	161195832	161200407	TOMM40L
1	161274524	161279762	MPZ
1	165693527	165738159	TMCO1
1	167885912	167906307	MPC2
1	169433148	169455208	SLC19A2
1	174982093	174992591	MRPS14
1	181002560	181031074	MR1
1	182350838	182360539	GLUL
1	182992594	183114727	LAMC1
1	185703682	186160085	HMCN1
1	186640943	186649559	PTGS2
1	193065594	193074608	GLRX2
1	196743929	196763203	CFHR3
1	201328135	201346828	TNNT2
1	202909959	202927524	ADIPOR1
1	203148058	203155922	CHI3L1
1	203595914	203713209	ATP2B4
1	206138910	206155074	FAM72A
1	209848669	209849735	G0S2
1	209958967	209979520	IRF6
1	211649863	211666259	RD3
1	216676587	216896814	ESRRG
1	219347191	219386207	LYPLAL1
1	220141941	220220000	EPRS
1	220267454	220321383	IARS2
1	220701567	220837799	MARK1
1	220921675	220957596	MARK2
1	224370909	224381142	DEGS1
1	225589203	225615815	LBR
1	226107576	226112040	PYCR2
1	226548391	226595801	PARP1
1	228294379	228297013	MRPL55
1	228395830	228566575	OBSCN
1	229566992	229569843	ACTA1
1	231950371	231954263	DISC2
1	237205701	237997288	RYR2
1	246703862	246729565	TFB2M
1	247579457	247612406	NLRP3
1	1309109	1310562	AURKAIP1
1	45794913	45806142	MUTYH
1	115247084	115259515	NRAS
1	20301923	20306932	PLA2G2A
1	26210676	26232993	STMN1
1	160160284	160171676	CASQ1
1	231762560	232177019	DISC1
1	19923470	19956315	MINOS1
1	26126666	26144713	SEPN1
1	40306705	40349177	TRIT1
1	151819576	151826173	THEM5
1	153920147	153931132	CRTC2
1	228327928	228336655	GUK1
1	155158299	155162706	MUC1
2	3592690	3605940	RNASEH1
2	6988439	7005950	CMPK2
2	7017795	7038363	RSAD2
2	10580507	10588453	ODC1
2	25383721	25391559	POMC
2	26413503	26467594	HADHA
2	30670136	30867091	LCLAT1
2	32288679	32382706	SPAST
2	32390909	32449181	SLC30A6
2	42577644	42588988	COX7A2L
2	44395999	44458611	PPM1B
2	44502596	44547962	SLC3A1
2	44544747	44589001	PREPL
2	45879042	46415129	PRKCE
2	46524540	46613842	EPAS1
2	48010220	48034092	MSH6
2	54342409	54532435	ACYP2
2	55463755	55496384	MTIF2
2	71336805	71357394	MCEE
2	71558884	71662191	ZNF638
2	73114511	73119289	SPR
2	73300509	73307147	RAB11FIP5
2	73461363	73480150	CCT7
2	73612885	73837046	ALMS1
2	73867849	73869537	NAT8
2	74425689	74442424	MTHFD2
2	74448560	74542152	SLC4A5
2	74588280	74607482	DCTN1
2	86066270	86116157	ST3GAL5
2	86333304	86369280	PTCD3
2	86371054	86422893	IMMT
2	88422507	88427650	FABP1
2	88991175	89050452	RPIA
2	96068447	96078879	FAHD2A
2	96915945	96931751	TMEM127
2	98262520	98264657	COX5B
2	99771417	99779613	LIPT1
2	99797541	99816020	MRPL30
2	109335936	109402267	RANBP2
2	111878490	111926022	BCL2L11
2	113587336	113594356	IL1B
2	119981383	120023227	STEAP3
2	120517206	120742474	PTPN4
2	128175995	128186822	PROC
2	150426146	150444330	MMADHC
2	157292899	157442915	GPD2
2	172290760	172341562	DCAF17
2	176040985	176046391	ATP5G3
2	177134122	177202753	MTX2
2	182540832	182545392	NEUROD1
2	191069359	191184771	HIBCH
2	191745546	191830270	GLS
2	198256697	198299771	SF3B1
2	198318230	198339851	COQ10B
2	198570027	198573114	MARS2
2	200820039	200828847	C2orf47
2	201754049	201768655	NIF3L1
2	202047620	202086383	CASP10
2	202122753	202152434	CASP8
2	211052715	211090215	ACADL
2	216903110	216946539	PECR
2	219135114	219211516	PNKD
2	220283098	220291461	DES
2	227596032	227663506	IRS1
2	228192227	228222552	MFF
2	232573234	232578250	PTMA
2	238232654	238322850	COL6A3
2	241808161	241818536	AGXT
2	242615156	242626383	DTYMK
2	242674029	242708231	D2HGDH
2	152341852	152591001	NEB
2	242045513	242088919	PASK
2	242750159	242758739	NEU4
2	96455401	96463594	GPAT2
2	200775978	200792996	C2orf69
2	179390716	179672150	TTN
3	3168599	3190706	TRNT1
3	3191316	3221401	CRBN
3	4402828	4508966	SUMF1
3	4535031	4889524	ITPR1
3	8775485	8788451	CAV3
3	9791627	9799089	OGG1
3	10183318	10195354	VHL
3	11314009	11599139	ATG7
3	11831918	11888352	TAMM41
3	12045861	12233532	SYN2
3	12393000	12475855	PPARG
3	12625099	12705700	RAF1
3	15090018	15106816	MRPS25
3	16306666	16347594	OXNAD1
3	33038099	33138694	GLB1
3	37284681	37408370	GOLGA4
3	38080695	38164228	DLEC1
3	38537762	38567796	EXOG
3	41240941	41281939	CTNNB1
3	42132745	42267382	TRAK1
3	43732374	43764217	ABHD5
3	44379943	44450940	TCAIM
3	45636322	45722755	LIMD1
3	46411632	46417697	CCR5
3	46899356	46904973	MYL3
3	47021172	47051194	NBEAL2
3	49454210	49460111	AMT
3	50367216	50378367	RASSF1
3	50606908	50622421	HEMK1
3	52109248	52188706	POC1A
3	52255095	52265247	TLR9
3	52558384	52567793	NT5DC2
3	57231943	57234280	HESX1
3	59735035	61237133	FHIT
3	69068977	69101484	TMF1
3	93776765	93782067	DHFRL1
3	98298289	98312455	CPOX
3	100053561	100074478	NIT2
3	100082302	100120242	TOMM70A
3	100428385	100467811	TFG
3	107761940	107809935	CD47
3	110790605	110856407	PVRL3
3	111697722	111712215	ABHD10
3	113847556	113897899	DRD3
3	119421868	119485949	MAATS1
3	119540801	119582452	GSK3B
3	120315127	120321258	NDUFB4
3	128198264	128212030	GATA2
3	128444978	128533641	RAB7A
3	138153414	138197256	ESYT3
3	138663065	138665982	FOXL2
3	140660661	140698785	SLC25A36
3	141043054	141168632	ZBTB38
3	148709194	148745456	GYG1
3	155480400	155524055	C3orf33
3	155544300	155572248	SLC33A1
3	169482397	169482848	TERC
3	170714136	170744768	SLC2A2
3	172223297	172241297	TNFSF10
3	172607146	172859058	SPATA16
3	178866310	178952497	PIK3CA
3	179065479	179111008	MFN1
3	179306254	179322434	MRPL47
3	180701497	180707562	DNAJC19
3	184908411	184971886	EHHADH
3	185361526	185542827	IGF2BP2
3	186560462	186576252	ADIPOQ
3	195776154	195809032	TFRC
3	197677051	197682721	RPL35A
3	10327433	10334631	GHRL
3	48506918	48509044	TREX1
3	184032282	184053146	EIF4G1
3	9879532	9885702	RPUSD3
3	9908393	9921938	CIDEC
3	38674525	38687267	SCN5A
3	63884074	63989136	ATXN7
4	1795038	1810599	FGFR3
4	1813205	1857974	LETM1
4	2061238	2070816	NAT8L
4	7061779	7069800	GRPEL1
4	8368008	8442452	ACOX3
4	17488015	17513857	QDPR
4	23793643	23891700	PPARGC1A
4	24797084	24802467	SOD3
4	38797875	38806412	TLR1
4	39460664	39479271	LIAS
4	40812043	41216635	APBB2
4	41992522	42089551	SLC30A9
4	57302268	57327534	PAICS
4	70894129	70902255	HTN3
4	71859264	71896629	DCK
4	74301932	74321492	AFP
4	74437266	74486348	RASSF6
4	78783804	78873944	MRPL1
4	86936275	87374283	MAPK10
4	88343727	88380606	NUDT9
4	89011415	89080011	ABCG2
4	89178760	89205983	PPM1K
4	89442128	89444952	PYURF
4	103946651	103998170	SLC9B2
4	106067841	106200960	TET2
4	108852716	108874613	CYP2U1
4	123747862	123819390	FGF2
4	123844224	124240604	SPATA5
4	128651554	128695447	SLC25A31
4	152591808	152682175	PET112
4	154605440	154627242	TLR2
4	158141735	158287226	GRIA2
4	159630278	159644552	PPID
4	169908741	169931468	CBR4
4	170981372	171011183	AADAT
4	185548849	185570629	CASP3
4	185676748	185747215	ACSL1
4	48833322	48863834	OCIAD1
4	108910869	108956331	HADH
4	101944586	102268628	PPP3CA
4	110481354	110608872	CCDC109B
4	113569029	113569713	MIR302B
4	3076407	3245687	HTT
4	140211070	140223705	NDUFC1
4	100257648	100273917	ADH1C
5	204874	218297	CCDC127
5	271735	315089	PDCD6
5	1253286	1295162	TERT
5	1798498	1799956	MRPL36
5	1801495	1816167	NDUFS6
5	33987090	34008220	AMACR
5	34998205	35048240	AGXT2
5	36876860	37065921	NIPBL
5	38475064	38595507	LIFR
5	41730166	41870791	OXCT1
5	43287571	43313614	HMGCS1
5	54398473	54406080	GZMA
5	54526980	54529508	CCNO
5	56205086	56213165	SETD9
5	65018022	65125111	NLN
5	68513572	68525985	MRPS36
5	70220767	70248842	SMN2
5	71014989	71016875	CARTPT
5	71515235	71616084	MRPS27
5	71616199	71655180	PTCD2
5	78293428	78365449	DMGDH
5	78985658	79096049	CMYA5
5	79950466	80172634	MSH3
5	110074753	110098484	SLC25A46
5	110559946	110820748	CAMK4
5	112073555	112181936	APC
5	112357795	112824527	MCC
5	119800018	120022964	PRR16
5	126626455	126796910	MEGF10
5	131285666	131347355	ACSL6
5	131630144	131679899	SLC22A4
5	133307565	133340824	VDAC1
5	135170364	135224326	SLC25A48
5	135364583	135399507	TGFBI
5	137620958	137667516	CDC25C
5	137890570	137911318	HSPA9
5	138855112	138862343	TMEM173
5	140682195	140683612	SLC25A2
5	141000442	141016423	HDAC3
5	145138581	145214899	PRELID2
5	148206155	148208197	ADRB2
5	148724976	148734146	GRPEL2
5	149109814	149234585	PPARGC1B
5	149599053	149669403	CAMK2A
5	154320632	154348971	MRPL22
5	155753766	156194798	SGCD
5	159436179	159492550	TTC1
5	167913462	167946309	RARS
5	171636649	171710795	UBTD2
5	174905513	174955621	SFXN1
5	176730762	176733960	PRELID1
5	179660594	179719071	MAPK9
5	33440881	33468196	TARS
5	37812778	37835929	GDNF
5	42799981	42812024	SEPP1
6	3076997	3115421	RIPK1
6	3118925	3153432	BPHL
6	4115926	4135831	ECI2
6	6144310	6320924	F13A1
6	7541869	7586946	DSP
6	13574858	13615390	SIRT5
6	13786780	13814792	MCUR1
6	15523031	15663289	DTNBP1
6	18120717	18122851	NHLRC1
6	20534687	21232634	CDKAL1
6	24403152	24425816	MRS2
6	26055967	26056699	HIST1H1C
6	28870778	28891768	TRIM27
6	31496738	31498008	MCCD1
6	31543343	31546112	TNF
6	31745296	31763712	VARS
6	31795511	31798031	HSPA1B
6	33239851	33244281	RPS18
6	35310334	35395968	PPARD
6	35436177	35438558	RPL10A
6	35911290	35992305	SLC26A8
6	39872033	39895455	MOCS1
6	42192668	42419783	TRERF1
6	42664332	42690358	PRPH2
6	43737945	43754223	VEGFA
6	44081372	44095191	MRPL14
6	49572889	49604587	RHAG
6	51480144	51952423	PKHD1
6	71276624	71298606	C6orf57
6	74134855	74162043	MB21D1
6	75947390	75953644	COX7A2
6	80816343	81055987	BCKDHB
6	83920109	84140938	ME1
6	84569369	84670146	CYB5R4
6	86323692	86353043	SYNCRIP
6	88224095	88299735	RARS2
6	88849584	88875767	CNR1
6	100836749	100911811	SIM1
6	106534194	106557814	PRDM1
6	106632351	106773695	ATG5
6	107018902	107077373	RTN4IP1
6	107077440	107116292	QRSL1
6	107473760	107780779	PDSS2
6	108616097	108844251	LACE1
6	108882068	109005971	FOXO3
6	109307639	109415708	SESN1
6	110421021	110501207	WASF1
6	123537483	123958238	TRDN
6	126277860	126301389	HINT3
6	127609856	127663552	ECHDC1
6	129204285	129837710	LAMA2
6	136878186	137113656	MAP3K5
6	137518620	137540567	IFNGR1
6	143072603	143266338	HIVEP2
6	145946439	146056991	EPM2A
6	146864827	146876086	RAB32
6	152442818	152958534	SYNE1
6	153308399	153323925	MTRF1L
6	158402887	158520207	SYNJ2
6	160211491	160219461	MRPL18
6	161123224	161175085	PLG
6	161551056	161695107	AGPAT4
6	161768589	163148834	PARK2
6	170863420	170881958	TBP
6	26096614	26097056	HFE
6	160182988	160200087	ACAT2
6	30882107	30894235	VARS2
6	34204576	34214008	HMGA1
6	43005354	43021683	CUL7
6	45296053	45518819	RUNX2
6	132129155	132216295	ENPP1
6	10723147	10731362	TMEM14C
6	99968869	99981059	TSTD3
6	151186814	151423023	MTHFD1L
6	32146161	32151930	RNF5
6	44213902	44221625	HSP90AB1
7	588833	767313	PRKAR1B
7	1004485	1015235	COX19
7	1022834	1029276	CYP2W1
7	2281856	2290780	NUDT1
7	5632435	5646287	FSCN1
7	10971579	10979813	NDUFA4
7	19155090	19157295	TWIST1
7	24323806	24331484	NPY
7	27565058	27702620	HIBADH
7	30464142	30518393	NOD1
7	30536236	30544457	GGCT
7	30634180	30673648	GARS
7	38299243	38313253	TARP
7	39663151	39747723	RALA
7	40174574	40900366	C7orf10
7	42971938	42977453	MRPL32
7	43678845	43769140	COA1
7	44183869	44198887	GCK
7	44646120	44748669	OGDH
7	45927958	45933267	IGFBP1
7	48128354	48148330	UPP1
7	48211056	48687091	ABCA13
7	56019610	56023033	MRPS17
7	56032269	56067875	GBAS
7	56169265	56174187	CHCHD2
7	66093867	66108216	KCTD7
7	73095247	73097781	DNAJC30
7	73150424	73153190	ABHD11
7	75625654	75677321	STYXL1
7	75677392	75695930	MDH2
7	75931874	75933614	HSPB1
7	77166772	77269388	PTPN12
7	86974950	87029112	CROT
7	91502020	91510016	MTERF
7	92116336	92157845	PEX1
7	96745904	96811075	ACN9
7	98625057	98741743	SMURF1
7	100882892	100888371	FIS1
7	102715327	102740210	ARMC10
7	102937872	102955133	PMPCB
7	108110865	108166762	PNPLA8
7	116164838	116201239	CAV1
7	117120016	117308718	CFTR
7	121713597	121784344	AASS
7	127220681	127225654	GCC1
7	128470482	128499328	FLNC
7	128594233	128695227	TNPO3
7	129251554	129396922	NRF1
7	129414532	129414609	MIR96
7	132469622	132766828	CHCHD3
7	134212343	134226166	AKR1B10
7	140433812	140624564	BRAF
7	142960521	142966222	GSTK1
7	142985307	143004789	CASP2
7	150688143	150711687	NOS3
7	150778171	150780620	TMUB1
7	158523688	158622319	ESYT2
7	74765875	74789332	WBSCR16
7	127250345	127255780	PAX4
7	42000547	42276618	GLI3
7	45139698	45151346	TBRG4
7	99014361	99063824	ATP5J2-PTCD1
7	102389398	102449672	FAM185A
7	134233848	134264592	AKR1B15
7	150909575	150912320	ABCF2
8	1711869	1734736	CLN8
8	6357174	6420784	ANGPT2
8	11197145	11225961	TDH
8	12940871	13372429	DLC1
8	16884746	16980148	MICU3
8	17433941	17500642	PDGFRL
8	19796581	19824770	LPL
8	24808468	24814383	NEFL
8	27182995	27316908	PTK2B
8	27454433	27472328	CLU
8	29920630	29940649	TMEM66
8	33448853	33457439	DUSP26
8	37620100	37637286	PROSC
8	37820513	37824184	ADRB3
8	38000217	38008600	STAR
8	38034105	38070819	BAG4
8	38457692	38458775	RNF5P1
8	42249278	42263455	VDAC3
8	53535017	53627026	RB1CC1
8	57124314	57131176	CHCHD7
8	66582107	66622798	MTFR1
8	71549500	71581447	LACTB2
8	75146938	75233562	JPH1
8	80831094	80942506	MRPS28
8	86240457	86290342	CA1
8	91013579	91064227	DECR1
8	95384187	95487343	RAD54B
8	96145948	96168913	PLEKHF2
8	97274166	97346774	PTDSS1
8	99114566	99129418	HRSP12
8	109455852	109499136	EMC2
8	109795345	109799770	TMEM74
8	110586404	110657051	SYBU
8	118147336	118188953	SLC30A8
8	121408082	121457647	MRPL13
8	128748314	128753680	MYC
8	140623579	140715299	KCNK9
8	143953772	143961236	CYP11B1
8	143991974	143999259	CYP11B2
8	144391496	144417061	TOP1MT
8	144686082	144691784	PYCRL
8	144989320	145025044	PLEC
8	145064225	145067583	GRINA
8	145149959	145152428	CYC1
8	145597730	145618453	ADCK5
8	145729464	145732555	GPT
8	125323158	125384940	TMEM65
9	4709556	4741309	AK3
9	19115758	19127604	PLIN2
9	21967750	21994490	CDKN2A
9	34458810	34520982	DNAI1
9	34634718	34637768	SIGMAR1
9	35099888	35103154	STOML2
9	35657747	35658015	RMRP
9	35681989	35690053	TPM2
9	37422706	37436986	GRHPR
9	37887593	37904350	SLC25A51
9	38392660	38398662	ALDH1B1
9	75515577	75568233	ALDH1A1
9	79000432	79009444	RFK
9	88879462	88897490	ISCA1
9	90112755	90323549	DAPK1
9	97847489	97848370	MIR23B
9	98637899	98731122	ERCC6L2
9	100174301	100258405	TDRD7
9	101978706	101984246	ALG2
9	104182841	104198062	ALDOB
9	107526450	107536291	NIPSNAP3B
9	113006091	113018920	TXN
9	116135697	116138341	HDHD3
9	117781853	117880536	TNC
9	120466452	120479769	TLR4
9	124062078	124095120	GSN
9	124906337	124922098	NDUFA8
9	127640572	127703386	GOLGA1
9	130548304	130553052	CDK9
9	130565153	130576556	FPGS
9	130823511	130829599	NAIF1
9	130830478	130871537	SLC25A25
9	131071395	131084697	TRUB2
9	131580778	131584955	ENDOG
9	135600964	135754198	AK8
9	136528683	136603479	SARDH
9	139256351	139258263	DNLZ
9	139305115	139318213	PMPCA
9	139388895	139440238	NOTCH1
9	140033608	140063214	GRIN1
9	140446308	140447007	MRPL41
9	36214438	36277053	GNE
9	125026881	125085742	MRRF
9	37588411	37592636	TOMM5
9	131018107	131038268	GOLGA2
9	34329503	34343711	NUDT2
10	1085963	1095061	IDI1
10	12209572	12238143	NUDT5
10	13142081	13180276	OPTN
10	13319795	13342130	PHYH
10	23384426	23410942	MSRB2
10	25305507	25315593	THNSL1
10	27399039	27443349	YME1L1
10	32297937	32345371	KIF5B
10	43572516	43625797	RET
10	45471708	45474330	C10orf10
10	49609654	49643183	MAPK8
10	60144902	60158990	TFAM
10	62538211	62554610	CDK1
10	63661012	63856707	ARID5B
10	69644426	69678147	SIRT1
10	69865873	69971773	MYPN
10	70242089	70287280	SLC25A16
10	70748476	70776739	KIAA1279
10	70939992	70968849	SUPV3L1
10	71872022	71892690	AIFM2
10	71962585	71993190	PPA1
10	74127083	74385949	MICU1
10	75183336	75193319	MSS51
10	75196562	75255782	PPP3CB
10	75541807	75543406	CHCHD1
10	75572258	75634349	CAMK2G
10	75670861	75677258	PLAU
10	75757871	75879914	VCL
10	75910942	76469061	ADK
10	79734906	79789298	POLR3A
10	81107219	81115089	PPIF
10	82031575	82049434	MAT1A
10	82173574	82192753	FAM213A
10	88809958	88854776	GLUD1
10	89264222	89313218	MINPP1
10	89512874	89577917	ATAD1
10	89623194	89728532	PTEN
10	94211440	94333852	IDE
10	99258767	99330960	UBTD1
10	101156626	101190530	GOT1
10	101370274	101380221	SLC25A28
10	101909846	101945814	ERLIN1
10	102741133	102747272	MRPL43
10	104590287	104597290	CYP17A1
10	105148808	105156270	USMG5
10	113909621	113943537	GPAM
10	114710008	114927436	TCF7L2
10	120900424	120925204	SFXN4
10	124134093	124191871	PLEKHA1
10	124221040	124274424	HTRA1
10	124739555	124749923	PSTK
10	124768428	124817806	ACADSB
10	126085871	126107545	OAT
10	131934638	131977932	GLRX3
10	133781203	133795435	BNIP3
10	3179918	3215033	PITRM1
10	22605311	22620414	COMMD3-BMI1
10	51565107	51590734	NCOA4
10	51623416	51631894	PARG
10	51371394	51734610	TIMM23
10	115439427	115490668	CASP7
10	76969911	76991207	VDAC2
11	215029	236362	SIRT3
11	450279	491387	PTDSS2
11	494511	506821	RNH1
11	747431	765024	TALDO1
11	787109	790126	CEND1
11	818900	825571	PNPLA2
11	1968501	1977839	MRPL23
11	5246695	5248301	HBB
11	6411643	6416228	SMPD1
11	6502676	6505911	TIMM10B
11	7686325	7694821	CYB5R2
11	8413417	8615503	STK33
11	17298285	17353070	NUCB2
11	17406795	17410206	KCNJ11
11	17414431	17498449	ABCC8
11	17515441	17565963	USH1C
11	17809596	18034637	SERGEF
11	20385288	20405329	HTATIP2
11	27062508	27149354	BBOX1
11	28129797	28355054	METTL15
11	31453948	31531169	IMMP1L
11	34460471	34493607	CAT
11	34903842	34937939	APIP
11	36505316	36531863	TRAF6
11	43902356	43941825	ALKBH3
11	45907046	45928016	MAPK8IP1
11	47600561	47606115	NDUFS3
11	48002109	48192394	PTPRJ
11	58476229	58499447	GLYAT
11	63742078	63744015	COX8A
11	63997752	64001753	DNAJC4
11	64002055	64006736	VEGFB
11	64037299	64052176	BAD
11	64073043	64084210	ESRRA
11	64556608	64570713	MAP4K2
11	64781584	64789657	ARL2
11	65292547	65306182	SCYL1
11	65651210	65656010	FIBP
11	65837823	66012218	PACS1
11	66202549	66206310	MRPL11
11	67165651	67169376	PPP1CA
11	67351065	67354124	GSTP1
11	67820325	67888858	CHKA
11	68658745	68671303	MRPL21
11	69455872	69469242	CCND1
11	70049268	70053508	FADD
11	73498916	73575656	MRPL48
11	73583712	73587890	COA4
11	73685715	73693889	UCP2
11	73711325	73720282	UCP3
11	82972501	82997377	CCDC90B
11	85358962	85367597	TMEM126A
11	86152149	86383240	ME3
11	92702788	92715948	MTNR1B
11	104896236	104905884	CASP1
11	108093558	108239826	ATM
11	111955538	111957522	TIMM8B
11	112046207	112089649	BCO2
11	112097087	112104695	PTS
11	116706468	116708338	APOA1
11	118955586	118964259	HMBS
11	121322911	121504471	SORL1
11	121986061	121986923	BLID
11	122928199	122932901	HSPA8
11	124617369	124622109	VSIG2
11	124735304	124751370	ROBO3
11	125774260	125793006	DDX25
11	126071988	126081587	RPUSD4
11	134123433	134135746	ACAD8
11	44087728	44105569	ACCS
11	532241	535550	HRAS
11	45868956	45904799	CRY2
11	102217912	102249401	BIRC2
11	3876932	4114440	STIM1
11	128805269	128807789	TP53AIP1
11	66313865	66330799	ACTN3
12	389222	498620	KDM5A
12	6571403	6579843	VAMP1
12	6976583	6980110	TPI1
12	7023613	7032859	ENO2
12	7801995	7818502	APOBEC1
12	9220303	9268558	A2M
12	12223877	12252627	BCL2L14
12	12870301	12875305	CDKN1B
12	13127798	13153243	HEBP1
12	13714409	14133022	GRIN2B
12	14765567	14849519	GUCY2C
12	21788274	21810789	LDHB
12	25348149	25357949	LYRM5
12	25358179	25403854	KRAS
12	27863705	27909237	MRPS35
12	30862485	30907448	CAPRIN2
12	49688908	49692481	PRPH
12	50497601	50505103	GPD1
12	52908358	52914243	KRT5
12	53497273	53518323	SOAT2
12	53693469	53700965	C12orf10
12	53701239	53715412	AAAS
12	54058943	54070109	ATP5G2
12	55342086	55375622	TESPA1
12	56521985	56538460	ESYT1
12	56660641	56664750	COQ10A
12	56735381	56754037	STAT2
12	56862300	56864767	SPRYD4
12	57623355	57628718	SHMT2
12	58213709	58240747	CTDSP2
12	58335444	58351052	XRCC6BP1
12	59265936	59314319	LRIG3
12	59989820	60183635	SLC16A7
12	66218239	66360071	HMGA2
12	66530716	66563807	TMBIM4
12	68548549	68553521	IFNG
12	69201970	69239320	MDM2
12	70002344	70004942	LRRC10
12	79985744	80084790	PAWR
12	81101407	81103256	MYF6
12	81471808	81649582	ACSS3
12	93861265	93897548	MRPL42
12	99039077	99129211	APAF1
12	101549993	101604016	SLC5A8
12	104324111	104341708	HSP90B1
12	105413561	105478341	ALDH1L2
12	106457124	106533811	NUAK1
12	107371068	107380944	MTERFD3
12	109273338	109294710	DAO
12	109535398	109548798	UNG
12	110338078	110355874	TCHP
12	110972236	111021064	PPTC7
12	112204690	112247789	ALDH2
12	112464492	112546635	NAA25
12	113736570	113772925	SLC24A6
12	120881763	120884215	TRIAP1
12	120933858	120936298	DYNLL1
12	120941081	120966964	COQ5
12	121163570	121177811	ACADS
12	121416548	121440314	HNF1A
12	122277432	122296769	HPD
12	123413538	123451056	ABCB9
12	125262173	125348519	SCARB1
12	125478193	125510349	BRI3BP
12	132379278	132407707	ULK1
12	133264191	133281577	PXMP2
12	51442081	51454207	LETMD1
12	52450277	52453291	NR4A1
12	120532898	120554643	RAB35
12	133287392	133299323	PGAM5
12	7342281	7364079	PEX5
12	24962957	25056009	BCAT1
12	64238540	64541613	SRGAP1
12	109490379	109525831	USP30
12	122692208	122712068	DIABLO
12	7074514	7079916	PHB2
12	58159068	58159468	CYP27B1
12	104609556	104744085	TXNRD1
12	122064454	122079946	ORAI1
12	16500576	16517344	MGST1
13	20761603	20767114	GJB2
13	21750371	21753220	MRP63
13	22066827	22178355	MICU2
13	23902961	24007867	SACS
13	24304327	24463587	MIPEP
13	28494167	28500451	PDX1
13	33590570	33640282	KL
13	41129800	41240734	FOXO1
13	41790515	41837713	MTRF1
13	42140960	42535221	VWA8
13	43787665	44203613	ENOX1
13	46354415	46425846	SIAH3
13	47345390	47371367	ESD
13	48877882	49056026	RB1
13	52506805	52585630	ATP7B
13	52638899	52703214	NEK5
13	80055258	80130212	NDFIP2
13	100258918	100549388	CLYBL
13	110406183	110438914	IRS2
13	111267930	111292342	CARKD
13	111293756	111358480	CARS2
13	47405676	47471211	HTR2A
13	106118564	106143383	DAOA
14	23235730	23240998	OXA1L
14	23299091	23304246	MRPL52
14	23586514	23588820	CEBPE
14	23775970	23795394	BCL2L2-PABPN1
14	23881946	23904870	MYH7
14	24105572	24114848	DHRS2
14	24805226	24809242	RIPK3
14	24908971	24912007	SDR39U1
14	30045686	30396899	PRKD1
14	35591526	35743497	KIAA0391
14	50709151	50778947	L2HGDH
14	50779046	50792946	ATP5S
14	53503457	53620046	DDHD1
14	55595934	55612148	LGALS3
14	55833108	55878576	ATG14
14	56046924	56151302	KTN1
14	58875369	58894232	TIMM9
14	61438166	61447782	TRMT5
14	62162118	62214977	HIF1A
14	64319682	64693167	SYNE2
14	64699746	64761128	ESR2
14	65541841	65569262	MAX
14	68143518	68162510	RDH11
14	74960422	74962271	ISCA2
14	75480466	75518235	MLH3
14	77731833	77737655	NGB
14	77787229	77797940	GSTZ1
14	92434242	92506403	TRIP11
14	92582467	92588153	NDUFB1
14	93260649	93306304	GOLGA5
14	93648540	93651249	MOAP1
14	96176303	96180533	TCL1A
14	96858447	96955764	AK7
14	97263683	97347951	VRK1
14	100705101	100745371	YY1
14	100757452	100772860	SLC25A29
14	100789678	100796715	SLC25A47
14	102430864	102517135	DYNC1H1
14	102547074	102606086	HSP90AA1
14	103985994	103989196	CKB
14	104163953	104181823	XRCC3
14	105155942	105185947	INF2
14	105235686	105262080	AKT1
14	105780751	105864484	PACS2
14	24836144	24848810	NFATC4
14	101495970	101496051	MIR494
14	94577078	94583033	IFI27
15	25101697	25223729	SNRPN
15	40453209	40513337	BUB1B
15	40697685	40713512	IVD
15	41028085	41047458	RMDN3
15	42651697	42704515	CAPN3
15	43885251	43891604	CKMT1B
15	43985083	43991420	CKMT1A
15	44854893	44955876	SPG11
15	48623620	48635570	DUT
15	50474392	50528589	SLC27A2
15	50569388	50647605	GABPB1
15	50999736	51057910	SPPL2A
15	52401821	52404972	BCL2L10
15	58724174	58861073	LIPC
15	59499014	59500785	LDHAL6B
15	64657210	64673702	KIAA0101
15	65442783	65477563	CLPX
15	66161796	66184329	RAB11A
15	68499329	68522080	CLN6
15	69070874	69113261	ANP32A
15	72635777	72668520	HEXA
15	74287013	74340155	PML
15	74630102	74660081	CYP11A1
15	75182409	75190565	MPI
15	75212616	75230495	COX5A
15	75639959	75647592	NEIL1
15	75648132	75660968	MAN2C1
15	77223961	77242601	RCN2
15	78441718	78462884	IDH3A
15	80445232	80478924	FAH
15	83211950	83316728	CPEB1
15	89002708	89010633	MRPL46
15	89010683	89021861	MRPS11
15	91073117	91188577	CRTC3
15	99192760	99507759	IGF1R
15	100106132	100256629	MEF2A
15	40987326	41024356	RAD51
15	75931425	75932664	IMP3
15	72491369	72523727	PKM
15	83659370	83680393	C15orf40
15	89346673	89418585	ACAN
15	99797729	99800481	HSP90B2P
16	417383	420569	MRPL28
16	447191	450754	NME4
16	691848	698474	FAM195A
16	772581	776473	CCDC78
16	1494933	1525085	CLCN7
16	1821895	1823140	MRPS34
16	1859103	1877195	HAGH
16	2009516	2011976	NDUFB10
16	2089815	2097867	NTHL1
16	3708037	3767598	TRAP1
16	7382750	7763340	RBFOX1
16	8889036	8891505	TMEM186
16	9847264	10276263	GRIN2A
16	15489610	15503543	MPV17L
16	18794276	18801656	RPS15A
16	20420855	20452281	ACSM5
16	20548082	20587695	ACSM2B
16	20634558	20702578	ACSM1
16	20775311	20808479	ACSM3
16	23592334	23607639	NDUFAB1
16	23847299	24231932	PRKCB
16	28488599	28503623	CLN3
16	30194730	30200397	CORO1A
16	30435018	30441373	DCTPP1
16	31119614	31124112	BCKDK
16	31439051	31439749	COX6A2
16	46918307	46965201	GPT2
16	48278210	48387407	LONP2
16	53737874	54148379	FTO
16	54317211	54320378	IRX3
16	54965110	54968395	IRX5
16	56485423	56511407	OGFOD1
16	67516473	67517716	AGRP
16	68055176	68057770	DDX28
16	68056846	68113226	DUS2L
16	68119268	68263162	NFATC3
16	68771194	68869444	CDH1
16	69362523	69364498	PDF
16	70147528	70195184	PDPR
16	70286296	70323412	AARS
16	71600753	71610998	TAT
16	74705752	74734789	MLKL
16	78133326	79246564	WWOX
16	81115551	81129980	GCSH
16	83932729	83949787	MLYCD
16	84155743	84178800	HSDL1
16	85812230	85833148	EMC8
16	86612114	86615304	FOXL1
16	88709696	88717492	CYBA
16	20462858	20498991	ACSM2A
16	20912074	20936328	LYRM1
16	31212806	31214097	PYCARD
16	89160216	89222171	ACSF3
16	781564	782746	NARFL
16	67207755	67209640	NOL3
17	685512	695741	RNMTL1
17	900356	905390	TIMM22
17	1628124	1641893	WDR81
17	2496922	2588909	PAFAH1B1
17	2592679	2614927	CLUH
17	3379295	3402700	ASPA
17	4840425	4843462	SLC25A11
17	6659155	6678964	XAF1
17	7338761	7340998	TMEM102
17	7571719	7590868	TP53
17	7905987	7923658	GUCY2D
17	8191081	8198170	SLC25A35
17	13972718	14111996	COX10
17	15133095	15164093	PMP22
17	16284366	16286054	UBB
17	17104308	17109646	PLD6
17	17115526	17140502	FLCN
17	17206679	17250977	NT5M
17	17408876	17495017	PEMT
17	17584786	17714765	RAI1
17	18231186	18266856	SHMT1
17	19552063	19580908	ALDH3A2
17	21030240	21095285	DHRS7B
17	26205339	26220409	LYRM9
17	27182042	27188072	ERAL1
17	28521336	28562986	SLC6A4
17	28575212	28619184	BLMH
17	29226000	29233286	TEFM
17	29421944	29704695	NF1
17	30469472	30552746	RHOT1
17	33307516	33332088	LIG3
17	34198495	34207377	CCL5
17	36046433	36105096	HNF1B
17	37092684	37123655	FBXO47
17	37793332	37820454	STARD3
17	37856253	37884915	ERBB2
17	39968961	39979469	FKBP10
17	40465342	40540513	STAT3
17	42982993	42992920	GFAP
17	45900637	45908907	MRPL10
17	46125685	46138907	NFE2L1
17	46970147	46973232	ATP5G1
17	47481419	47492242	PHB
17	48172638	48188733	PDK2
17	48445227	48450562	MRPL27
17	48556189	48563336	RSAD1
17	48624428	48633213	SPATA20
17	49230896	49249105	NME1-NME2
17	56347216	56358296	MPO
17	56378587	56406152	BZRAP1
17	56597610	56606778	44443
17	56769962	56811692	RAD51C
17	61554421	61575741	ACE
17	62120389	62207502	ERN1
17	63524682	63557740	AXIN2
17	64298925	64806862	PRKCA
17	66970772	67057136	ABCA9
17	72838167	72856007	GRIN2C
17	73008779	73017356	ICT1
17	73126319	73127890	NT5C
17	73257748	73262457	MRPS7
17	73937588	73975515	ACOX1
17	78183078	78194199	SGSH
17	78518624	78940173	RPTOR
17	79213110	79215098	C17orf89
17	79801033	79818544	P4HB
17	79869814	79876058	SIRT7
17	79890268	79894968	PYCR1
17	79993756	79995573	DCXR
17	80036213	80056106	FASN
17	6920933	6921341	MIR497
17	12894928	12921381	ELAC2
17	36886509	36891858	CISD3
17	40947164	40950743	COA3
17	53038479	53046064	COX11
17	79762009	79771889	GCGR
17	1421282	1466110	PITPNA
17	18012019	18083116	MYO15A
17	78234659	78372581	RNF213
18	2655885	2805015	SMCHD1
18	9475529	9538106	RALBP1
18	9708227	9862553	RAB31
18	12254317	12277594	CIDEA
18	19321544	19450912	MIB1
18	21111462	21166581	NPC1
18	29339658	29340843	SLC25A52
18	43427573	43547305	EPG5
18	48494386	48514490	ELAC1
18	49866541	51062273	DCC
18	55212072	55253969	FECH
18	55313658	55470327	ATP8B1
18	57567191	57571538	PMAIP1
18	58038563	58040001	MC4R
18	71920526	71959251	CYB5A
18	72909277	72921281	ZADH2
18	13663345	13726591	FAM210A
18	71815745	71826204	TIMM21
18	48556582	48611411	SMAD4
19	852290	856246	ELANE
19	1205797	1228434	STK11
19	1241748	1244824	ATP5D
19	2476122	2478257	GADD45B
19	3762664	3767563	MRPL54
19	4522543	4535208	PLIN5
19	5678432	5680911	C19orf70
19	6361462	6368915	CLPP
19	6372443	6375261	ALKBH7
19	7112265	7294011	INSR
19	7587495	7598895	MCOLN1
19	7733971	7735340	RETN
19	9945882	9960365	PIN1
19	10420890	10426691	FDX1L
19	10812111	10824043	QTRT1
19	10828728	10942586	DNM2
19	11039423	11040916	C19orf52
19	11453451	11456981	TMEM205
19	11616730	11639987	ECSIT
19	12848305	12859137	ASNA1
19	12907633	12912724	PRDX2
19	13215713	13227563	TRMT1
19	13988062	13991571	NANOS3
19	18496967	18499986	GDF15
19	19174802	19223841	SLC25A42
19	29698166	29704136	UQCRFS1
19	30156326	30166383	PLEKHF1
19	30189792	30205963	C19orf12
19	33369903	33462869	CEP89
19	33877854	34012799	PEPD
19	34856031	34893318	GPI
19	36014268	36019253	SBSN
19	36024313	36036221	GAPDHS
19	36316273	36342895	NPHS1
19	38924339	39078204	RYR1
19	39421593	39423659	MRPS12
19	40736223	40791302	AKT2
19	41197433	41222790	ADCK4
19	41305333	41314346	EGLN2
19	41836811	41859831	TGFB1
19	42905665	42931578	LIPE
19	44047463	44079730	XRCC1
19	45394476	45406946	TOMM40
19	45409038	45412650	APOE
19	45809670	45826235	CKM
19	46031024	46088122	OPA3
19	46272975	46285815	DMPK
19	47724078	47734451	BBC3
19	48898131	48948188	GRIN2D
19	49259147	49261582	FGF21
19	49298318	49314320	BCAT2
19	49468565	49470136	FTL
19	49471381	49496610	GYS1
19	50168398	50177173	BCL2L12
19	50410083	50432799	NUP62
19	51461886	51472047	KLK6
19	52249022	52255150	FPR1
19	55555691	55574585	RDH13
19	55663135	55668957	TNNI3
19	55861069	55866463	COX6B2
19	56511091	56573174	NLRP5
19	3522953	3536755	FZR1
19	18794424	18893143	CRTC1
19	50706884	50813801	MYH14
19	10244021	10305755	DNMT1
19	13317255	13617274	CACNA1A
19	1104648	1106787	GPX4
20	2639040	2644865	IDH3B
20	3026674	3028896	MRPS26
20	3127164	3140556	FASTKD5
20	4666796	4682234	PRNP
20	6748744	6760910	BMP2
20	23614293	23618574	CST3
20	25056071	25063015	VSX1
20	30252260	30310656	BCL2L1
20	30407177	30422500	MYLK2
20	30946146	31027122	ASXL1
20	32263291	32274210	E2F1
20	32290549	32308136	PXMP4
20	34203808	34208965	SPAG4
20	34287231	34288902	ROMO1
20	35520226	35580246	SAMHD1
20	43248162	43280376	ADA
20	43570770	43589114	TOMM34
20	43595119	43708593	STK4
20	43850009	43853099	SEMG2
20	45338278	45364985	SLC2A10
20	49126890	49201086	PTPN1
20	52769987	52790516	CYP24A1
20	54933982	54943718	FAM210B
20	54944444	54967351	AURKA
20	56136136	56141513	PCK1
20	56964174	57026156	VAPB
20	57608199	57617901	SLMO2
20	58438617	58507209	SYCP2
20	60758080	60777810	MTG2
20	61867275	61871854	BIRC7
20	62612430	62664453	PRPF6
20	33464327	33515769	ACSS2
20	55743808	55841707	BMP7
20	42984440	43036115	HNF4A
21	16333555	16437126	NRIP1
21	17962556	17962645	MIR125B2
21	27096790	27107965	ATP5J
21	27252860	27543138	APP
21	30300465	30365277	LTN1
21	34602230	34636820	IFNAR2
21	34860237	34864023	DNAJC28
21	35445822	35515334	MRPS6
21	37507262	37518860	CBR3
21	43919741	44001550	SLC37A1
21	45345278	45407475	AGPAT3
21	45553493	45565605	C21orf33
21	47401662	47424963	COL6A1
21	47518032	47552763	COL6A2
21	47744035	47865682	PCNT
22	17618409	17640169	CECR5
22	18043182	18073647	SLC25A18
22	18121349	18213621	BCL2L13
22	18216905	18256808	BID
22	18560685	18573797	PEX26
22	18900286	18924066	PRODH
22	19163087	19166338	SLC25A1
22	19929262	19957498	COMT
22	20228937	20255816	RTN4R
22	21061978	21213100	PI4KA
22	24108020	24110141	CHCHD10
22	29138042	29153496	HSCB
22	29663997	29696515	EWSR1
22	29876180	29887277	NEFH
22	29950797	29977326	NIPSNAP1
22	30163357	30166402	UQCR10
22	31721789	31742249	PATZ1
22	36002810	36013384	MB
22	36585175	36600879	APOL4
22	36622254	36636000	APOL2
22	37309674	37336479	CSF2RB
22	37406899	37415494	TST
22	38203911	38213183	GCAT
22	39077953	39080766	TOMM22
22	41165638	41215392	SLC25A17
22	41253084	41328823	XPNPEP3
22	41488613	41576081	EP300
22	42017294	42060052	XRCC6
22	42229105	42302375	SREBF2
22	42481529	42486888	NDUFA6
22	42949924	42970388	SERHL2
22	43528211	43539403	MCAT
22	44351260	44392412	SAMM50
22	46546498	46639653	PPARA
22	47022647	47075688	GRAMD4
22	51017386	51021428	CHKB
22	51061181	51066601	ARSA
22	37415790	37425863	MPST
22	37447778	37459430	KCTD17
22	43013845	43040640	CYB5R3
22	19863039	19929359	TXNRD2
22	50639407	50656045	SELO

## Sheet: supp7_microglia
Supplementary Table 7. Regions for microglia open chromatin regions (hg19/GRCh37)
chr	start_bp	end_bp
1	713898	714314
1	752637	753119
1	762338	763429
1	842162	842464
1	894387	894903
1	902162	902439
1	948545	949313
1	954666	955358
1	974106	974430
1	976212	976361
1	994824	995133
1	1051180	1052191
1	1092814	1093307
1	1167231	1167930
1	1195364	1196149
1	1208920	1209716
1	1243157	1244222
1	1259881	1260582
1	1284354	1285375
1	1310199	1311043
1	1334415	1335186
1	1342429	1343009
1	1406768	1407324
1	1447083	1447654
1	1509592	1510644
1	1542535	1542741
1	1550471	1551637
1	1590113	1590954
1	1623815	1625060
1	1655377	1656219
1	1677095	1678335
1	1710136	1710723
1	1822395	1823308
1	1837734	1837953
1	1840368	1840861
1	1850400	1851259
1	1897860	1898133
1	1898614	1898909
1	1921648	1922029
1	1927693	1928071
1	1935111	1935442
1	1976216	1976678
1	1981636	1981912
1	2043790	2044114
1	2064460	2065416
1	2071200	2071576
1	2120830	2121444
1	2126100	2127054
1	2130590	2131120
1	2135954	2136940
1	2158732	2159539
1	2163249	2163598
1	2165605	2166171
1	2171781	2172000
1	2177786	2178390
1	2191557	2191774
1	2221970	2222589
1	2230610	2230886
1	2232254	2232972
1	2313254	2314131
1	2322756	2323696
1	2343788	2344669
1	2457420	2458323
1	2477332	2477847
1	2478312	2478585
1	2480271	2480619
1	2509499	2510075
1	2516799	2517311
1	2517641	2518536
1	2574336	2575109
1	2721756	2721842
1	3087083	3087558
1	3087699	3087966
1	3091501	3091778
1	3098522	3098859
1	3393848	3393943
1	3528141	3528462
1	3541066	3541865
1	3566359	3566843
1	3649403	3649599
1	3663603	3664158
1	3688847	3689361
1	3692099	3692369
1	3712794	3713355
1	3773435	3774274
1	3816584	3818138
1	6051897	6052946
1	6088177	6088472
1	6116501	6116990
1	6187737	6188276
1	6259423	6259988
1	6295715	6296315
1	6319960	6320461
1	6453161	6454294
1	6561980	6562281
1	6562343	6562957
1	6567147	6567568
1	6570121	6570379
1	6579999	6580393
1	6583685	6583949
1	6614157	6614846
1	6639756	6640215
1	6642024	6642322
1	6651316	6651816
1	6661198	6661454
1	6662589	6663475
1	6672816	6673992
1	6684759	6685377
1	6761492	6762175
1	6803481	6804248
1	6844549	6845613
1	7764420	7764900
1	7831100	7831803
1	7843516	7844595
1	8002349	8002870
1	8013939	8014597
1	8021300	8022079
1	8042448	8042624
1	8085988	8086690
1	8273147	8273233
1	8341964	8342533
1	8343415	8343610
1	8423824	8424187
1	8455575	8456056
1	8457633	8457886
1	8479264	8479528
1	8487599	8487941
1	8488187	8488411
1	8499024	8499354
1	8523139	8523454
1	8536182	8536481
1	8585751	8586350
1	8720545	8720776
1	8763102	8763844
1	8772847	8773341
1	8877538	8878284
1	8908858	8909223
1	8937988	8938438
1	8938592	8939492
1	8950053	8950289
1	9065152	9065459
1	9067926	9068114
1	9127241	9127645
1	9129466	9130103
1	9133307	9133563
1	9138745	9139114
1	9144948	9145229
1	9161510	9161975
1	9188898	9189894
1	9202375	9202594
1	9223785	9224000
1	9224076	9224295
1	9294345	9295184
1	9298751	9298907
1	9299787	9300170
1	9400990	9401292
1	9422354	9423135
1	9433822	9434077
1	9488825	9489305
1	9551140	9551402
1	9599177	9599686
1	9599769	9600350
1	9648455	9649146
1	9675719	9675894
1	9687063	9687465
1	9689669	9690520
1	9704594	9705043
1	9711604	9712070
1	9714383	9714501
1	9714563	9714816
1	9749392	9749698
1	9764839	9765193
1	9777496	9778137
1	9784903	9785329
1	9790288	9791125
1	9797264	9797487
1	9821968	9822222
1	9875277	9875467
1	9883936	9884453
1	9885591	9885955
1	9934997	9935296
1	9953326	9953584
1	9960451	9961030
1	9970058	9971025
1	10003033	10003674
1	10010451	10010790
1	10092510	10093446
1	10270179	10270756
1	10437521	10437725
1	10438508	10438847
1	10458585	10459370
1	10475226	10475751
1	10490243	10491303
1	10532121	10532799
1	10534776	10535456
1	10754746	10755233
1	11021058	11021342
1	11025041	11025376
1	11072112	11073152
1	11120001	11120563
1	11159691	11160233
1	11217985	11218238
1	11322268	11322976
1	11332815	11333735
1	11538780	11538984
1	11740956	11741803
1	11779405	11780138
1	11795822	11796304
1	11809330	11809498
1	11850760	11851463
1	11863511	11863918
1	11865733	11866557
1	11967811	11968651
1	11986118	11986786
1	11994307	11995154
1	12020619	12021135
1	12039954	12040791
1	12046021	12046336
1	12079191	12079666
1	12192957	12193440
1	12201109	12201679
1	12203741	12204193
1	12210518	12210881
1	12213152	12213821
1	12221810	12222234
1	12226773	12227204
1	12233779	12234136
1	12240361	12240784
1	12244097	12244731
1	12256724	12256997
1	12269022	12269699
1	12289860	12290664
1	12404546	12404650
1	12404715	12405287
1	12436738	12437108
1	12466378	12466715
1	12508876	12509145
1	12510572	12510880
1	12535066	12535511
1	12556376	12556864
1	12587617	12587906
1	12655688	12656467
1	12657869	12658152
1	12677967	12678553
1	13911714	13912272
1	13917072	13917329
1	13920050	13920736
1	13927406	13927840
1	13992174	13992460
1	14075275	14076289
1	14095858	14096082
1	15455080	15455327
1	15473564	15473748
1	15478864	15479104
1	15479982	15480947
1	15495009	15495278
1	15504278	15504440
1	15533695	15534141
1	15538879	15539304
1	15539958	15540325
1	15550549	15551130
1	15573568	15574222
1	15587740	15588328
1	15598839	15599296
1	15602468	15602786
1	15650069	15650303
1	15655295	15655633
1	15672378	15672753
1	15736114	15736528
1	15738136	15738526
1	15742527	15743021
1	15744058	15744352
1	15757648	15757998
1	15786122	15786208
1	15850403	15851961
1	15852984	15853482
1	15904203	15904498
1	15906155	15906439
1	15929723	15930510
1	15943335	15944214
1	16023252	16024048
1	16161045	16161716
1	16161997	16162888
1	16163955	16164189
1	16173806	16174443
1	16212661	16213315
1	16301953	16302809
1	16359345	16359674
1	16359776	16359909
1	16482502	16482896
1	16483338	16483671
1	16532659	16533759
1	16542702	16543066
1	16543697	16544289
1	16553124	16553705
1	16563265	16563881
1	16575128	16575447
1	16645141	16645458
1	16678418	16679352
1	16693367	16694337
1	16766848	16767380
1	16825529	16826069
1	16827080	16827783
1	16939656	16940492
1	16947663	16947993
1	16970806	16971510
1	16993105	16993291
1	17036344	17036674
1	17067167	17067347
1	17222621	17222811
1	17231163	17231999
1	17239325	17239626
1	17240138	17240805
1	17249554	17249861
1	17278118	17278378
1	17338299	17338658
1	17340432	17340747
1	17380229	17380871
1	17386170	17386824
1	17393081	17393622
1	17445776	17446185
1	17449890	17450132
1	17452316	17452857
1	17454992	17455346
1	17467869	17468199
1	17468318	17468688
1	17475707	17476170
1	17487758	17488187
1	17502973	17503499
1	17533561	17533887
1	17560144	17560597
1	17565970	17566172
1	17724823	17725195
1	17732583	17732979
1	17758049	17758367
1	17941684	17941980
1	17944480	17944984
1	17956440	17957035
1	17962184	17962755
1	18038152	18038917
1	18331788	18332174
1	18367427	18367996
1	18369520	18370055
1	18427063	18427278
1	18437262	18437805
1	18444455	18445062
1	18445216	18445336
1	18486794	18487513
1	18509322	18509580
1	18519478	18519789
1	18527427	18527815
1	18543871	18544286
1	18561326	18561546
1	19228994	19229590
1	19234035	19234247
1	19234487	19234873
1	19239626	19239879
1	19282970	19283521
1	19536472	19537190
1	19577882	19578569
1	19638246	19639078
1	19702433	19702893
1	19713725	19713965
1	19717271	19717703
1	19724824	19725218
1	19740897	19741394
1	19761562	19762073
1	19794841	19795210
1	19795956	19796183
1	19803826	19804136
1	19804425	19804713
1	19811606	19812557
1	19832099	19832673
1	19837537	19838113
1	19854978	19855221
1	19860201	19860639
1	19923218	19924022
1	19970475	19971056
1	19980261	19980522
1	19986260	19986565
1	20208607	20209091
1	20301243	20301605
1	20314761	20315365
1	20386304	20386694
1	20407509	20407875
1	20427149	20427803
1	20478471	20479202
1	20479548	20479910
1	20491026	20491688
1	20501491	20502046
1	20648532	20648955
1	20669870	20670589
1	20706746	20707860
1	20729844	20730195
1	20747978	20748221
1	20753433	20754150
1	20767345	20767689
1	20799719	20799904
1	20834243	20834885
1	20959744	20960170
1	20960321	20960621
1	20987772	20988412
1	21005035	21005391
1	21009070	21009461
1	21009532	21009710
1	21044050	21044837
1	21058604	21058910
1	21112832	21114068
1	21501861	21502157
1	21503157	21504100
1	21510517	21511190
1	21611371	21611695
1	21660643	21661114
1	21671834	21672328
1	21754521	21754709
1	21766452	21766738
1	21781524	21781689
1	22109320	22110394
1	22263718	22264120
1	22345553	22345998
1	22351408	22351767
1	22351833	22352110
1	22358179	22358382
1	22378934	22379971
1	22402232	22402606
1	22746863	22747298
1	22778148	22778905
1	22863989	22864240
1	22962663	22963364
1	22969797	22970269
1	22972589	22972765
1	22979064	22980008
1	22988669	22989292
1	23030997	23031280
1	23037203	23037391
1	23076784	23077132
1	23242636	23242847
1	23345594	23346319
1	23440851	23441284
1	23494994	23495546
1	23496139	23496493
1	23504002	23504684
1	23670522	23671345
1	23694592	23695062
1	23695218	23695736
1	23810370	23811333
1	23857734	23858090
1	23859758	23860098
1	23866228	23866716
1	23881363	23881758
1	23885687	23886401
1	24017993	24018940
1	24053785	24054053
1	24069460	24070568
1	24104435	24105232
1	24117299	24117938
1	24126879	24127633
1	24136159	24136612
1	24137348	24137633
1	24151595	24152123
1	24164995	24165306
1	24192071	24192378
1	24194548	24195040
1	24243302	24243576
1	24285381	24286417
1	24306510	24307196
1	24452448	24452805
1	24476752	24477251
1	24516067	24516376
1	24516514	24517051
1	24524365	24524835
1	24525753	24526166
1	24528424	24528645
1	24677881	24678120
1	24691744	24692083
1	24710747	24711366
1	24717840	24718084
1	24718334	24719181
1	24740091	24740462
1	24741976	24742399
1	24807622	24807929
1	24828491	24829651
1	24875323	24875629
1	24885536	24886258
1	24913761	24913984
1	24926276	24926351
1	24969019	24970256
1	25015077	25015360
1	25031823	25032267
1	25035533	25035821
1	25054016	25054400
1	25059849	25060008
1	25071361	25072110
1	25088945	25089355
1	25174403	25175407
1	25198597	25199556
1	25224607	25224957
1	25236031	25236431
1	25247999	25248209
1	25256759	25257020
1	25283565	25283848
1	25291497	25291779
1	25347067	25347246
1	25348626	25349677
1	25360300	25360988
1	25406990	25407578
1	25425734	25426279
1	25427938	25428452
1	25446828	25447095
1	25458334	25458587
1	25466579	25467263
1	25472714	25473360
1	25558702	25559245
1	25559650	25559898
1	25566138	25566921
1	25573353	25574557
1	25593936	25594678
1	25664141	25665124
1	25756541	25757559
1	25869839	25870653
1	25876227	25876475
1	25907353	25907753
1	25935025	25935381
1	25936457	25936812
1	25942466	25943432
1	26005614	26005986
1	26016497	26016786
1	26020576	26020832
1	26021604	26021998
1	26030677	26031174
1	26038078	26038375
1	26070023	26070352
1	26070527	26070787
1	26126243	26127273
1	26146126	26146664
1	26147205	26147480
1	26185552	26186357
1	26187785	26188029
1	26201943	26202585
1	26221905	26222417
1	26231921	26232417
1	26232733	26233255
1	26317183	26317475
1	26323504	26323927
1	26324198	26325043
1	26341983	26342246
1	26361802	26362435
1	26362512	26362868
1	26437828	26438816
1	26446399	26446715
1	26453178	26453378
1	26471625	26472019
1	26483320	26483407
1	26488257	26488704
1	26496097	26496773
1	26551561	26552124
1	26560119	26561074
1	26586120	26586624
1	26602116	26602348
1	26605413	26605705
1	26606275	26606959
1	26615570	26615950
1	26617035	26617471
1	26632822	26633661
1	26648025	26648330
1	26758412	26759172
1	26798513	26799009
1	26799213	26799842
1	26826566	26827897
1	26855973	26856783
1	26864512	26864889
1	26868352	26869326
1	26872102	26872441
1	26946597	26948213
1	26954461	26954901
1	26966436	26966702
1	26974338	26974600
1	27003758	27004474
1	27016584	27016964
1	27018982	27019172
1	27019443	27019814
1	27021828	27022449
1	27022518	27022624
1	27024665	27024864
1	27070497	27071106
1	27114089	27114811
1	27147246	27147587
1	27155191	27155533
1	27191280	27191971
1	27216390	27217219
1	27226499	27227090
1	27247733	27248617
1	27324230	27324520
1	27328235	27328728
1	27339164	27339838
1	27423846	27424184
1	27429263	27429545
1	27443131	27443530
1	27463746	27463964
1	27481388	27482005
1	27560565	27561430
1	27626353	27627710
1	27648408	27649051
1	27691994	27692534
1	27718900	27719332
1	27728853	27729330
1	27729794	27730260
1	27744943	27745215
1	27753678	27754243
1	27757446	27757829
1	27762203	27762668
1	27763077	27763360
1	27765223	27765527
1	27798118	27798513
1	27816211	27816924
1	27817005	27817271
1	27818987	27819121
1	27840173	27840896
1	27840959	27841064
1	27851875	27852310
1	27883335	27884239
1	27890652	27891006
1	27894887	27895233
1	27930635	27930986
1	27951524	27952022
1	27957669	27957973
1	27958051	27958532
1	27986514	27986804
1	27998623	27999129
1	28051927	28052792
1	28099313	28100261
1	28116099	28116515
1	28157032	28157462
1	28184648	28185049
1	28189212	28190025
1	28190809	28191132
1	28195607	28196312
1	28198687	28199236
1	28201786	28202160
1	28211205	28211477
1	28213764	28214113
1	28218035	28218403
1	28240857	28241513
1	28286282	28286658
1	28414817	28415453
1	28439306	28439851
1	28441839	28442004
1	28454162	28454695
1	28462137	28462416
1	28499159	28499486
1	28503062	28503391
1	28559391	28559669
1	28562385	28562911
1	28573661	28574087
1	28575039	28575267
1	28585698	28586118
1	28609638	28609902
1	28641731	28642020
1	28653170	28653322
1	28655244	28655758
1	28695891	28696726
1	28832222	28832700
1	28844424	28845157
1	28879255	28879789
1	28908035	28908765
1	28916648	28917164
1	28918351	28918843
1	28969265	28970038
1	28974528	28975598
1	28995063	28996156
1	28996392	28996633
1	29062833	29063791
1	29101606	29101940
1	29211564	29211759
1	29213201	29213886
1	29214120	29214530
1	29240651	29241530
1	29253332	29253743
1	29507833	29508854
1	29557165	29557759
1	30644348	30644421
1	31190813	31191884
1	31203239	31203622
1	31204823	31205644
1	31220250	31220608
1	31229427	31230013
1	31230555	31230913
1	31252297	31252752
1	31255078	31255515
1	31271437	31271829
1	31296900	31297648
1	31313678	31314009
1	31326964	31327370
1	31350342	31350680
1	31385776	31386369
1	31455813	31456114
1	31501064	31501310
1	31538215	31539091
1	31627620	31628642
1	31769411	31770098
1	31956221	31956577
1	32109991	32111008
1	32253574	32254453
1	32254868	32255208
1	32402345	32402531
1	32403035	32403601
1	32403829	32404568
1	32409591	32410346
1	32420267	32420579
1	32421609	32421984
1	32423291	32423537
1	32423619	32423699
1	32429770	32430067
1	32478975	32479997
1	32511414	32511686
1	32532115	32532497
1	32538136	32539269
1	32565977	32566342
1	32573426	32574414
1	32645014	32645754
1	32671076	32671454
1	32687546	32688220
1	32757396	32757887
1	32816702	32817544
1	32845745	32845943
1	32859786	32860513
1	32930287	32930751
1	32966292	32966365
1	32966448	32966767
1	33077713	33078053
1	33115851	33116310
1	33116424	33117097
1	33160743	33161030
1	33219232	33219611
1	33282826	33283783
1	33366866	33367150
1	33386382	33386809
1	33430216	33430788
1	33446667	33447184
1	33457887	33458502
1	33471172	33471534
1	33502306	33502786
1	33510903	33511140
1	33520745	33521111
1	33523853	33524222
1	33526439	33526741
1	33527502	33527792
1	33546424	33546857
1	33554117	33554452
1	33592603	33593323
1	33646261	33646691
1	33647487	33647837
1	33684337	33684895
1	33703202	33703543
1	33720972	33721731
1	33761071	33761370
1	33766302	33766721
1	33793652	33793923
1	33800645	33800954
1	33804329	33804870
1	33812558	33812880
1	33814882	33816180
1	33833078	33833874
1	33856824	33857135
1	33886823	33887080
1	33887145	33887356
1	33896138	33896984
1	33899401	33899715
1	33926217	33926953
1	33927029	33927308
1	33931816	33932178
1	33936187	33936611
1	33937855	33938371
1	34098755	34099024
1	34606430	34606705
1	34628768	34629094
1	35318313	35318581
1	35325002	35325715
1	35332941	35333466
1	35450813	35451278
1	35496373	35496644
1	35497134	35497726
1	35627977	35628177
1	35657437	35657915
1	35658438	35659094
1	35667763	35667995
1	35730582	35730862
1	35734079	35734790
1	35917771	35918047
1	36022682	36023605
1	36103079	36103187
1	36106839	36107401
1	36184156	36184929
1	36234832	36235857
1	36273450	36273745
1	36332699	36333008
1	36348445	36349075
1	36351704	36351961
1	36359574	36360100
1	36396195	36397034
1	36553988	36554924
1	36559615	36560013
1	36561451	36561713
1	36588809	36589480
1	36590757	36591062
1	36614606	36615503
1	36621259	36621892
1	36622301	36622521
1	36626466	36626894
1	36627868	36628151
1	36653764	36654121
1	36654227	36654300
1	36668973	36669747
1	36689621	36690577
1	36772459	36772824
1	36788368	36788635
1	36788789	36789502
1	36794433	36794690
1	36831031	36831381
1	36831762	36831835
1	36831914	36832224
1	36839243	36839850
1	36840057	36840575
1	36851457	36851911
1	36852059	36852557
1	36863178	36863753
1	36866599	36866901
1	36915766	36916543
1	36929788	36930592
1	36948332	36948691
1	36951943	36952837
1	37939808	37940243
1	37979846	37980764
1	38019508	38020042
1	38022372	38022660
1	38061209	38061844
1	38141868	38142299
1	38147871	38148300
1	38156093	38156510
1	38157806	38158307
1	38273427	38273588
1	38273661	38274502
1	38324924	38325600
1	38325807	38326076
1	38366831	38367057
1	38388485	38388868
1	38397294	38397711
1	38412391	38412928
1	38455021	38456084
1	38461992	38462713
1	38471087	38471703
1	38478027	38478703
1	38495718	38496124
1	38512424	38512851
1	38583616	38583702
1	38683210	38683978
1	38747432	38747668
1	39313792	39314148
1	39325266	39325809
1	39338583	39339606
1	39456478	39457243
1	39491859	39492685
1	39568149	39568993
1	39658210	39658396
1	39670026	39670642
1	39670792	39671385
1	39696566	39696998
1	39874154	39874941
1	39957168	39957455
1	39975159	39975454
1	39995836	39996168
1	40004911	40005151
1	40006277	40006712
1	40039873	40040324
1	40042412	40042746
1	40157062	40157342
1	40204333	40204788
1	40242092	40242379
1	40254139	40254319
1	40254407	40254857
1	40264743	40265765
1	40282501	40283342
1	40290889	40291366
1	40308557	40308884
1	40311244	40311680
1	40341600	40342156
1	40343029	40343447
1	40348737	40349348
1	40355969	40356374
1	40364723	40364949
1	40367067	40368154
1	40373178	40373573
1	40385253	40385563
1	40399956	40400309
1	40402361	40402776
1	40405910	40406353
1	40420577	40420965
1	40502323	40502587
1	40505478	40506765
1	40515509	40515739
1	40516463	40516856
1	40525046	40525420
1	40525808	40526117
1	40530545	40531012
1	40545616	40546215
1	40560214	40560581
1	40561603	40561801
1	40562793	40563420
1	40626634	40627468
1	40637864	40637956
1	40723369	40724159
1	40780874	40781345
1	40804420	40804753
1	40810066	40810594
1	40817898	40818162
1	40838848	40840234
1	40840404	40840649
1	40851196	40852099
1	40865645	40866286
1	40888968	40889366
1	40904179	40904427
1	40915393	40916117
1	40942740	40943223
1	40974183	40974542
1	40997098	40997785
1	41078034	41078216
1	41131153	41131713
1	41157079	41158356
1	41174474	41175158
1	41261266	41261353
1	41267981	41268363
1	41274582	41275144
1	41327786	41328434
1	41444992	41445980
1	41469404	41469652
1	41479600	41479839
1	41518968	41519330
1	41706964	41708070
1	41826575	41827235
1	41894038	41894471
1	41981652	41982151
1	41987060	41987415
1	42039730	42040051
1	42083544	42084102
1	42115773	42116127
1	42121765	42122232
1	42124068	42124393
1	42127608	42128251
1	42155438	42155699
1	42157798	42158020
1	42160815	42161220
1	42176551	42176850
1	42192747	42193511
1	42194233	42194834
1	42204678	42205394
1	42207988	42208234
1	42217471	42218229
1	42230328	42230663
1	42230864	42231191
1	42234239	42234662
1	42237115	42237339
1	42248825	42249048
1	42250629	42250885
1	42257751	42257838
1	42257915	42258242
1	42268426	42269441
1	42317325	42317585
1	42342564	42342778
1	42357063	42357500
1	42357935	42358270
1	42360492	42360895
1	42383630	42383922
1	42479621	42479857
1	42501138	42502006
1	42638803	42639414
1	42725096	42725546
1	42800501	42801243
1	42846256	42846609
1	42921607	42922840
1	42928638	42929249
1	43123676	43124549
1	43147595	43148138
1	43148428	43148937
1	43202775	43203271
1	43232326	43233358
1	43243549	43243802
1	43263769	43264403
1	43265877	43266251
1	43282527	43283244
1	43295990	43296652
1	43299728	43299953
1	43303435	43304741
1	43311861	43312866
1	43389785	43390472
1	43396825	43397214
1	43400957	43401360
1	43409827	43410601
1	43424275	43424803
1	43459427	43459798
1	43524278	43524704
1	43539391	43539679
1	43637792	43638579
1	43686869	43687351
1	43692876	43693230
1	43824268	43824836
1	43833327	43834343
1	43847271	43847646
1	43855244	43855825
1	43919500	43919835
1	43920156	43920440
1	44115420	44116384
1	44172846	44173607
1	44297511	44297860
1	44299884	44300814
1	44318878	44319528
1	44411856	44412912
1	44435367	44435814
1	44440346	44440904
1	44440967	44441216
1	44456857	44457818
1	44471415	44471730
1	44495307	44496282
1	44502182	44502523
1	44513776	44514170
1	44534027	44534664
1	44678912	44679732
1	44820816	44821337
1	44926266	44926510
1	45097046	45098227
1	45118551	45118811
1	45139545	45140526
1	45162422	45162721
1	45173676	45174040
1	45180710	45181146
1	45187303	45187675
1	45187765	45187971
1	45189171	45189458
1	45194863	45195223
1	45196526	45197209
1	45205131	45205708
1	45240649	45241673
1	45243873	45244126
1	45259381	45259591
1	45265357	45266378
1	45273028	45273832
1	45274841	45275532
1	45279383	45279736
1	45285259	45286546
1	45291866	45292813
1	45301560	45301892
1	45308534	45309213
1	45320618	45321052
1	45451985	45452594
1	45476918	45477126
1	45477509	45478072
1	45671914	45672402
1	45769167	45769981
1	45792319	45792982
1	45799947	45800562
1	45805263	45806379
1	45956559	45957319
1	45965372	45966212
1	45978287	45978584
1	45986822	45987964
1	46009327	46010045
1	46016240	46017081
1	46035763	46036099
1	46048904	46050794
1	46073158	46073497
1	46087136	46087889
1	46113017	46113580
1	46151884	46153193
1	46215966	46216866
1	46253589	46253970
1	46269004	46269393
1	46483607	46484094
1	46509145	46509562
1	46531163	46531402
1	46535885	46536462
1	46598163	46598898
1	46645206	46645542
1	46649860	46650149
1	46663660	46664491
1	46670058	46670499
1	46689223	46689550
1	46712661	46713553
1	46768714	46769574
1	46806167	46807125
1	46813822	46814079
1	46835694	46836139
1	46867792	46868212
1	46908177	46908673
1	46943125	46943422
1	46985981	46986067
1	46998590	46999074
1	47047361	47047882
1	47052773	47053122
1	47059743	47060059
1	47060715	47061209
1	47069603	47070201
1	47079401	47079841
1	47082065	47082884
1	47106332	47106655
1	47107799	47108214
1	47133892	47134405
1	47184706	47185152
1	47190901	47191209
1	47641071	47641294
1	47644828	47645388
1	47658367	47659048
1	47677183	47678013
1	47680249	47680621
1	47697363	47697745
1	47700870	47701533
1	47703206	47703642
1	47728569	47728896
1	47779540	47780259
1	47799032	47800535
1	47854517	47854757
1	47897845	47898285
1	47903176	47903738
1	48144731	48145644
1	48191998	48192286
1	48280336	48280688
1	48463359	48463639
1	48527207	48527914
1	48661983	48662321
1	48667834	48668195
1	48693325	48693648
1	48695013	48695353
1	48702454	48702899
1	48707093	48707320
1	48710723	48711120
1	48712322	48712925
1	48917235	48917623
1	48935794	48936089
1	48937388	48938220
1	48963836	48964138
1	48964241	48964619
1	49215684	49216245
1	49242232	49242845
1	49255643	49255908
1	49283238	49283625
1	50489181	50489941
1	50513566	50514263
1	50563088	50563509
1	50564245	50564715
1	50574402	50574667
1	50575301	50576316
1	50588944	50589130
1	50621236	50621688
1	50642412	50642703
1	50717247	50717495
1	50737666	50737918
1	50798701	50799088
1	50814395	50814673
1	51190263	51190670
1	51196494	51196953
1	51339071	51339348
1	51382840	51383111
1	51425591	51426251
1	51433693	51434435
1	51434525	51435001
1	51435345	51435999
1	51443378	51444224
1	51527004	51527092
1	51701580	51702910
1	51730252	51730589
1	51731317	51731499
1	51899317	51899786
1	51918745	51918978
1	51938021	51938318
1	51984360	51985292
1	52014606	52015012
1	52016854	52017084
1	52035909	52036295
1	52043950	52044731
1	52071813	52072331
1	52082506	52083437
1	52113965	52114320
1	52195145	52195905
1	52234710	52234944
1	52258515	52258956
1	52344087	52345023
1	52362632	52362848
1	52468053	52468314
1	52498449	52498732
1	52498882	52499661
1	52520596	52521242
1	52521649	52522422
1	52537231	52537593
1	52577113	52577725
1	52607485	52608455
1	52734107	52734383
1	52831493	52832418
1	52869770	52870468
1	53018525	53019580
1	53035138	53035506
1	53054145	53054565
1	53094990	53095334
1	53142140	53142656
1	53142990	53143384
1	53151904	53152136
1	53163573	53164308
1	53168620	53169280
1	53173674	53173815
1	53191709	53192486
1	53387109	53387582
1	53392748	53393573
1	53662263	53662913
1	53685795	53686689
1	53703887	53704683
1	53791548	53792367
1	53793720	53793982
1	53811181	53811365
1	53833699	53833969
1	53855879	53856351
1	54204819	54205184
1	54303649	54304535
1	54326611	54326822
1	54335137	54335448
1	54355317	54355714
1	54358584	54359083
1	54411056	54412402
1	54518545	54519743
1	54535736	54536060
1	54587260	54587517
1	54665451	54666152
1	54686190	54686539
1	54776676	54776984
1	54871970	54872743
1	54879068	54879310
1	54882967	54883189
1	54953724	54954368
1	54955042	54955435
1	55009428	55009762
1	55012628	55012987
1	55181098	55181890
1	55229863	55230826
1	55352582	55353163
1	55518673	55519333
1	55595087	55595279
1	55606090	55606648
1	55616764	55617261
1	55621295	55621472
1	55660460	55660968
1	55662159	55662410
1	55680653	55681481
1	55683289	55683649
1	55697392	55697757
1	55697952	55698412
1	55701528	55701790
1	55710074	55710581
1	55743085	55743566
1	55783799	55784142
1	56281920	56282502
1	56930817	56930907
1	56935752	56935934
1	56938539	56938863
1	56967517	56967797
1	56991165	56991647
1	57050696	57050901
1	57239994	57240193
1	58452181	58452485
1	58513035	58513176
1	59011690	59012927
1	59049114	59049476
1	59083938	59084399
1	59118247	59118558
1	59165247	59165959
1	59176365	59176778
1	59239018	59239424
1	59249443	59250449
1	59280905	59281302
1	59281895	59282374
1	59307271	59307545
1	59311702	59311942
1	59320228	59320408
1	59348997	59349561
1	59361259	59361581
1	59362368	59362654
1	59364685	59364946
1	59369063	59369944
1	59385647	59385997
1	59387970	59388354
1	59434025	59434591
1	59443867	59444217
1	59444693	59445188
1	59473453	59473641
1	59479018	59479475
1	59485705	59486334
1	59506952	59507599
1	59512339	59512688
1	59527576	59527957
1	59529185	59529664
1	59537025	59537374
1	59538210	59538557
1	59543981	59544329
1	59559681	59559932
1	59562039	59562772
1	59573187	59573515
1	59603999	59604617
1	59608748	59609012
1	59612360	59613115
1	59669537	59670121
1	59686033	59686427
1	59758270	59758759
1	59761954	59762350
1	59762413	59762976
1	59856926	59857153
1	59878428	59878843
1	59919150	59919716
1	59964279	59964857
1	59966561	59966902
1	59988929	59989226
1	60017690	60018098
1	60018391	60018589
1	60029987	60030384
1	60036135	60036575
1	60045984	60046261
1	60071369	60071553
1	60136414	60136651
1	60138858	60139250
1	60148397	60148702
1	60154723	60155017
1	60162215	60162677
1	60165008	60165168
1	60209409	60209737
1	60225186	60225558
1	60747103	60747332
1	61224929	61225356
1	61324131	61324417
1	61333026	61333267
1	61352595	61353059
1	61356351	61356696
1	61362767	61362999
1	61377541	61378216
1	61385578	61385773
1	61387882	61388602
1	61397007	61397598
1	61408670	61409340
1	61426577	61427221
1	61470034	61470255
1	61508521	61509475
1	61515524	61516167
1	61516250	61516783
1	61522494	61522918
1	61542523	61543045
1	61543580	61543931
1	61545632	61545819
1	61547678	61548309
1	61598803	61599001
1	61623220	61623657
1	61699590	61699770
1	61719035	61719411
1	61720054	61720267
1	61720595	61720978
1	61733574	61733818
1	61734527	61734817
1	61782183	61782462
1	61803603	61804141
1	61804216	61804487
1	61869515	61869853
1	61918705	61919608
1	61978480	61978966
1	62054451	62054625
1	62078291	62078677
1	62107422	62107852
1	62190448	62191374
1	62207758	62208862
1	62317822	62318068
1	62596870	62597043
1	62761604	62762053
1	62901535	62902954
1	63153028	63154328
1	63182041	63182393
1	63188463	63188818
1	63249226	63250299
1	63262050	63262236
1	63266029	63266238
1	63266441	63267037
1	63275932	63276524
1	63276658	63276891
1	63307346	63307576
1	63782624	63783012
1	63793227	63793553
1	63832816	63833802
1	63988388	63989615
1	64058829	64059617
1	64081546	64081873
1	64170781	64170994
1	64239536	64239921
1	64602883	64603048
1	64734866	64735121
1	64978099	64978350
1	64978440	64978526
1	65152547	65152685
1	65289836	65290271
1	65308002	65308374
1	65315175	65315851
1	65329718	65330261
1	65382919	65383573
1	65398728	65399712
1	65422153	65423116
1	65431602	65432672
1	65452911	65453763
1	65466937	65467265
1	65467948	65469105
1	65486520	65486731
1	65506643	65507423
1	65521885	65522296
1	65532182	65533880
1	65540949	65541381
1	65631364	65631759
1	65640235	65640566
1	65719833	65720593
1	65775455	65775713
1	65885439	65886685
1	66153293	66153709
1	66156387	66156778
1	66157268	66157529
1	66169487	66169757
1	66190801	66191051
1	66257024	66257494
1	66277668	66278213
1	66286740	66287369
1	66405276	66405646
1	66405746	66406088
1	66424525	66425024
1	66425793	66426029
1	66708359	66708779
1	66716235	66716473
1	66719056	66719316
1	66736043	66736462
1	66737642	66737903
1	66741147	66741629
1	66761499	66762013
1	66782535	66782708
1	66799632	66799850
1	66801588	66802083
1	66805839	66806013
1	66815625	66816215
1	66833138	66833330
1	66836951	66837205
1	66838022	66838244
1	66838802	66839294
1	66840277	66840803
1	66846102	66846470
1	66861147	66861715
1	66863004	66863199
1	66881542	66881843
1	66904841	66905417
1	66911087	66911630
1	66912163	66912676
1	66954913	66955207
1	66956560	66956775
1	66969651	66969845
1	67114517	67114917
1	67168301	67168757
1	67198481	67198889
1	67217683	67218223
1	67218310	67218584
1	67223878	67224308
1	67390205	67391266
1	67395619	67396554
1	67461673	67462423
1	67519063	67520320
1	67614727	67615362
1	67772966	67773722
1	67895950	67896980
1	67966121	67966639
1	67998110	67998475
1	68001190	68001375
1	68027424	68027935
1	68150544	68151291
1	68152073	68152554
1	68582358	68582635
1	68585778	68586212
1	68679485	68679890
1	68695405	68695559
1	68698072	68698873
1	68705907	68706086
1	68711385	68711693
1	68757685	68758076
1	68786886	68787123
1	68802671	68802865
1	68803505	68804219
1	68805217	68805497
1	68808335	68808752
1	68813083	68813362
1	68824117	68824514
1	68827207	68827310
1	68850013	68850430
1	68908499	68909172
1	68962355	68963079
1	70598687	70598908
1	70599869	70600219
1	70670877	70671753
1	70686902	70687661
1	70819678	70820901
1	70848403	70848817
1	70876265	70877330
1	70953690	70953814
1	70975854	70976081
1	70994484	70994752
1	71151045	71151628
1	71444382	71444687
1	71445622	71445996
1	71515704	71516030
1	71546389	71547279
1	72176008	72176098
1	74504612	74504700
1	74663413	74664271
1	75149240	75149690
1	75198286	75199246
1	75199451	75199665
1	75237608	75237903
1	75669439	75669639
1	75904109	75904399
1	76189675	76190756
1	76251692	76252556
1	76262790	76263231
1	76408853	76409626
1	76457126	76457549
1	76493058	76493335
1	76500801	76501081
1	76539952	76540684
1	76541492	76542048
1	76547072	76547382
1	76548840	76549266
1	76555987	76556340
1	76574964	76575560
1	76602679	76602941
1	76619590	76620380
1	76620464	76620666
1	76695666	76695802
1	76705734	76706431
1	76744762	76745600
1	76796683	76797014
1	76960498	76960650
1	76967294	76967504
1	77525650	77525990
1	77684459	77685279
1	77970747	77970984
1	78088762	78089311
1	78148005	78149585
1	78224765	78225911
1	78244905	78245862
1	78277424	78277625
1	78443838	78444202
1	78444375	78445414
1	78469704	78470726
1	78518414	78518653
1	78579837	78580382
1	78596498	78596690
1	78610805	78611165
1	79083214	79083749
1	79085141	79085734
1	79088337	79088504
1	79111427	79111714
1	79115336	79115630
1	79142109	79142461
1	79571298	79571503
1	79579572	79579864
1	79904820	79905176
1	79923368	79923517
1	79926388	79926624
1	80095134	80095489
1	80683853	80684089
1	80927569	80928244
1	81771651	81772377
1	81779781	81780497
1	81880126	81880384
1	81920574	81921065
1	81935983	81936216
1	82951001	82951074
1	82951143	82951523
1	83677726	83678155
1	84207523	84207772
1	84397301	84397644
1	84543367	84543783
1	84599118	84599618
1	84609652	84610204
1	84737009	84737591
1	84763983	84764935
1	84767219	84767403
1	84854594	84854899
1	84899523	84899724
1	84902977	84903371
1	84907970	84908321
1	84944704	84945506
1	84971298	84972619
1	85039506	85040531
1	85086305	85086985
1	85155519	85156659
1	85165521	85166110
1	85219249	85219633
1	85224646	85225312
1	85237967	85238549
1	85245696	85246029
1	85248219	85248458
1	85261615	85262228
1	85401820	85402222
1	85410378	85411216
1	85527567	85528108
1	85666566	85667161
1	85724698	85725864
1	85741563	85742730
1	85773800	85774137
1	85894236	85894673
1	86173639	86174547
1	86831454	86831848
1	86845980	86846309
1	86861388	86862255
1	86885050	86885432
1	86895548	86896052
1	86926470	86927133
1	86936518	86936929
1	86937866	86938252
1	86939821	86939978
1	86965535	86965980
1	86969919	86970143
1	87169671	87171486
1	87233941	87234342
1	87239685	87240483
1	87240562	87240886
1	87253884	87255028
1	87288187	87288641
1	87299187	87299674
1	87379560	87381462
1	87597446	87598212
1	87614272	87614652
1	87617306	87617939
1	87635983	87636276
1	87691974	87692283
1	87752743	87753030
1	87793755	87794713
1	87797189	87797456
1	87800717	87801394
1	87812209	87812436
1	88054205	88054468
1	88251135	88251418
1	88292095	88292693
1	88335374	88335943
1	88368465	88368934
1	88419366	88419775
1	88646199	88646499
1	88655514	88655749
1	88657672	88657932
1	88995286	88995733
1	89149245	89150448
1	89167006	89167376
1	89195857	89196425
1	89197182	89197598
1	89234631	89234778
1	89246239	89246866
1	89248862	89249102
1	89250298	89250538
1	89264767	89265661
1	89339441	89339968
1	89356562	89356815
1	89356882	89357938
1	89458092	89459114
1	89464379	89464684
1	89487914	89488721
1	89502784	89503258
1	89530384	89531130
1	89546732	89547130
1	89551623	89551803
1	89591740	89592014
1	89594825	89595311
1	89595423	89595899
1	89664173	89664806
1	89673043	89673129
1	89707653	89707741
1	89752701	89752888
1	89823943	89824486
1	89920640	89921020
1	89931504	89932358
1	89948663	89949191
1	89964936	89965202
1	89979059	89979164
1	89985463	89985622
1	89989593	89991110
1	90022533	90023014
1	90032273	90032821
1	90040242	90040489
1	90058335	90058631
1	90064703	90064929
1	90081524	90081805
1	90098041	90099273
1	90106148	90106408
1	90118548	90118730
1	90135779	90136012
1	90146738	90146915
1	90158187	90159048
1	90172198	90172622
1	90204593	90205686
1	90219422	90219735
1	90219885	90220330
1	90223147	90223570
1	90226133	90226287
1	90226984	90227379
1	90228357	90228951
1	90270146	90270577
1	90275901	90276151
1	90278615	90278842
1	90281229	90281567
1	90286176	90287547
1	90308280	90309440
1	90372211	90372519
1	90452804	90453324
1	90460291	90461336
1	91044716	91045060
1	91115110	91115379
1	91172379	91172783
1	91183457	91183795
1	91187087	91187236
1	91301443	91302138
1	91316170	91317572
1	91449469	91449657
1	91486801	91488038
1	91496651	91497230
1	91520182	91520851
1	91523413	91523701
1	91590701	91591006
1	91614191	91614725
1	91630691	91631168
1	91631731	91631947
1	91748365	91748525
1	91965531	91965747
1	91966118	91967276
1	92037424	92038098
1	92545591	92546499
1	92764055	92765073
1	92925085	92925907
1	92932355	92932557
1	92941866	92942258
1	93147700	93147892
1	93214678	93214978
1	93250198	93251249
1	93270220	93270594
1	93283958	93284178
1	93297355	93298129
1	93318836	93319262
1	93320037	93320409
1	93324439	93324936
1	93348362	93348774
1	93393442	93393675
1	93410878	93411046
1	93416614	93417125
1	93419197	93419390
1	93425966	93426395
1	93426499	93427704
1	93433720	93433992
1	93441191	93441579
1	93446605	93446741
1	93459688	93460013
1	93487091	93487473
1	93499138	93499701
1	93541977	93542169
1	93544461	93545168
1	93645122	93646550
1	93770200	93770723
1	93782691	93783263
1	93811117	93811626
1	93823804	93824228
1	93830122	93830341
1	93903580	93903836
1	93903978	93904052
1	93913320	93914025
1	93956006	93956347
1	94015332	94015672
1	94058157	94058451
1	94073385	94073979
1	94094978	94095490
1	94101643	94102111
1	94137690	94138105
1	94146303	94147797
1	94160955	94161525
1	94169653	94170151
1	94173398	94173878
1	94174638	94175134
1	94195014	94195474
1	94200530	94200830
1	94215671	94215880
1	94216545	94216987
1	94232040	94232290
1	94234506	94234860
1	94279622	94279976
1	94281018	94281257
1	94282335	94282899
1	94304882	94305224
1	94311617	94312445
1	94312606	94313256
1	94313335	94313684
1	94344347	94345100
1	94374720	94375473
1	94492624	94493184
1	94509830	94510370
1	94511045	94511512
1	94527066	94527375
1	94528810	94529148
1	94538647	94538968
1	94557769	94558200
1	94560067	94560557
1	94566821	94567149
1	94567767	94568056
1	94571552	94572039
1	94577242	94577593
1	94702925	94703310
1	94713014	94713485
1	94801119	94801758
1	94883417	94884626
1	94928636	94928912
1	94929246	94929541
1	94947071	94947322
1	95080568	95080936
1	95179217	95179629
1	95185892	95186300
1	95186824	95187119
1	95271493	95271686
1	95285497	95285892
1	95297268	95297483
1	95319810	95320416
1	95392251	95393257
1	95412426	95412681
1	95428266	95428790
1	95508980	95509279
1	95538005	95538944
1	95549931	95550428
1	95561342	95561732
1	95582300	95582662
1	95582730	95583645
1	95642436	95642791
1	95699124	95700320
1	97186739	97188287
1	97308555	97308868
1	97432076	97432379
1	97603775	97604140
1	97892854	97893389
1	97927267	97927743
1	97932688	97932892
1	97990970	97991332
1	98286088	98286321
1	98386020	98387141
1	98513859	98514125
1	98516717	98516912
1	98519604	98519980
1	99126874	99127850
1	99183511	99183728
1	99231825	99232581
1	99233150	99233489
1	99259828	99260229
1	99336914	99337473
1	99645882	99646167
1	99814330	99814646
1	99829111	99829431
1	99836375	99836570
1	99897949	99898130
1	99906800	99907726
1	99946836	99947311
1	100151281	100151649
1	100173180	100173407
1	100194101	100194802
1	100231929	100232397
1	100274061	100274725
1	100315339	100316238
1	100384784	100385070
1	100424498	100424727
1	100434911	100436176
1	100503217	100504616
1	100543120	100543483
1	100543691	100544112
1	100598045	100599029
1	100617645	100618209
1	100643732	100643976
1	100715045	100715878
1	100731154	100732310
1	100809435	100809971
1	100816785	100817387
1	100817673	100818623
1	100818764	100819100
1	100824751	100825084
1	100865933	100866350
1	100925115	100925502
1	100929356	100929879
1	100988564	100989121
1	101360207	101360863
1	101361179	101362502
1	101386727	101386988
1	101490824	101492012
1	101577588	101577902
1	101704338	101704711
1	101713289	101713748
1	101725344	101725551
1	101728231	101728774
1	101753959	101754352
1	101757286	101757574
1	101774894	101775152
1	101775216	101775665
1	101822995	101823329
1	104057644	104057905
1	104067864	104068143
1	104068253	104069143
1	105136524	105136803
1	105302479	105303077
1	105323038	105323423
1	105395969	105396185
1	106632663	106632755
1	107269821	107270270
1	107418305	107418600
1	107418998	107419386
1	107590774	107591265
1	107599056	107600357
1	107648530	107649129
1	107973142	107973706
1	107985449	107985980
1	107993517	107993905
1	107997450	107997706
1	108012618	108012705
1	108066795	108067735
1	108072282	108072499
1	108133617	108133868
1	108136402	108136777
1	108281694	108282197
1	108668151	108668538
1	108742360	108743338
1	108757434	108757645
1	108815239	108815869
1	108963701	108964481
1	109055067	109055453
1	109091974	109092197
1	109094158	109094427
1	109099087	109099423
1	109099954	109100353
1	109102388	109102750
1	109103578	109103888
1	109112824	109113068
1	109127027	109127204
1	109128735	109128967
1	109134566	109135051
1	109188934	109189171
1	109189254	109189460
1	109189533	109189978
1	109203557	109204369
1	109207193	109207576
1	109222248	109222572
1	109234528	109235780
1	109242427	109242874
1	109251600	109252129
1	109264092	109264292
1	109264861	109265355
1	109288899	109289886
1	109289959	109290208
1	109419306	109420071
1	109505614	109506315
1	109584057	109585183
1	109618269	109618928
1	109632960	109633915
1	109642603	109643406
1	109655280	109655676
1	109676543	109676766
1	109704859	109705264
1	109736297	109736780
1	109742380	109742669
1	109747181	109747439
1	109756112	109757198
1	109791945	109792622
1	109806104	109807116
1	109817416	109817714
1	109820086	109820363
1	109824459	109824921
1	109825524	109826372
1	109833669	109834097
1	109841182	109841689
1	109855595	109856020
1	109911909	109912198
1	109913313	109913765
1	109913907	109914406
1	109915757	109916036
1	109932388	109932752
1	109934761	109934988
1	109938846	109939143
1	109940376	109940926
1	109968663	109969558
1	110025836	110027020
1	110033248	110033538
1	110036504	110037042
1	110074844	110075860
1	110088997	110089222
1	110090981	110091705
1	110098373	110098580
1	110150072	110150193
1	110158425	110158910
1	110162158	110162547
1	110163413	110163840
1	110182783	110183268
[truncated: 50,058 more rows]

## Sheet: supp8_monocytes
Supplementary Table 8. Regions for monocyte open chromatin regions (hg19/GRCh37)
chr	start_bp	end_bp
1	240941	241161
1	565561	565841
1	567261	567781
1	569701	570081
1	713901	714421
1	752601	752961
1	762601	763181
1	805141	805401
1	839981	840261
1	842141	842461
1	894381	894861
1	901701	901941
1	902081	902481
1	911461	911701
1	935401	935661
1	948521	949141
1	954641	955721
1	974181	974441
1	994561	994801
1	994921	995201
1	999601	999901
1	1004641	1004841
1	1051181	1052341
1	1057561	1057761
1	1092781	1093281
1	1093341	1094021
1	1167061	1168061
1	1208881	1209801
1	1240741	1241261
1	1242681	1244161
1	1244241	1244481
1	1259721	1260701
1	1284401	1284641
1	1284681	1285401
1	1306701	1307161
1	1307361	1307741
1	1310101	1311081
1	1334381	1335381
1	1342361	1343021
1	1406921	1407241
1	1440381	1440621
1	1446841	1447621
1	1509321	1510461
1	1535041	1535281
1	1549681	1550241
1	1550461	1551021
1	1551061	1551921
1	1590361	1590881
1	1623841	1624781
1	1655501	1656181
1	1677801	1678261
1	1695701	1696041
1	1709421	1710761
1	1711321	1712201
1	1714081	1714681
1	1788661	1788861
1	1800981	1801221
1	1821401	1823401
1	1837681	1837981
1	1839901	1841081
1	1850461	1851301
1	2064421	2065361
1	2071281	2071641
1	2080121	2080581
1	2082261	2083101
1	2120841	2121601
1	2126081	2126941
1	2130601	2131081
1	2136121	2136401
1	2136601	2137141
1	2144041	2144521
1	2158621	2159781
1	2160201	2160481
1	2160541	2161041
1	2163341	2163621
1	2165601	2166521
1	2177501	2178481
1	2186941	2187841
1	2222061	2222641
1	2230501	2230921
1	2231661	2232141
1	2232281	2233081
1	2242841	2243181
1	2313261	2313481
1	2322881	2323581
1	2343621	2344561
1	2457341	2458521
1	2460821	2461101
1	2477301	2478841
1	2479541	2479941
1	2480061	2480501
1	2487021	2487381
1	2487421	2487681
1	2487721	2488321
1	2509601	2510141
1	2516881	2517461
1	2517641	2518441
1	2574361	2574841
1	3407861	3408081
1	3447441	3447681
1	3447861	3448241
1	3535621	3535821
1	3540781	3542081
1	3566461	3566821
1	3585461	3585741
1	3594001	3594461
1	3595641	3595901
1	3663881	3664081
1	3689081	3689301
1	3692101	3692341
1	3710241	3710581
1	3712601	3713421
1	3773241	3774341
1	3807481	3807941
1	3816561	3818141
1	4796341	4796621
1	6035321	6035521
1	6035661	6035861
1	6051941	6053041
1	6054841	6055101
1	6074761	6075081
1	6086001	6086501
1	6086581	6087001
1	6087761	6088921
1	6116341	6116961
1	6187781	6188061
1	6208741	6208981
1	6259161	6259981
1	6268821	6269061
1	6269281	6269581
1	6295761	6296321
1	6305161	6305421
1	6306841	6307041
1	6320061	6320361
1	6452961	6454241
1	6461761	6462101
1	6614301	6614781
1	6639761	6640241
1	6640461	6640801
1	6641961	6642321
1	6651321	6651661
1	6659661	6660061
1	6660941	6661681
1	6662001	6664021
1	6673041	6674001
1	6684781	6685561
1	6685641	6685881
1	6761541	6762201
1	6803681	6804201
1	6844301	6845721
1	6845781	6846061
1	6846101	6846381
1	7740481	7740681
1	7764141	7765061
1	7830681	7831941
1	7843841	7844481
1	8002421	8002921
1	8013981	8014501
1	8021161	8022281
1	8064941	8065481
1	8086221	8086641
1	8157561	8157781
1	8166901	8167221
1	8187161	8187721
1	8264501	8264741
1	8278781	8279121
1	8285141	8285381
1	8378061	8378281
1	8469341	8469541
1	8484221	8484641
1	8484701	8484941
1	8487661	8487901
1	8499041	8499261
1	8585841	8586321
1	8689921	8690161
1	8724181	8724381
1	8763101	8763801
1	8772861	8773061
1	8877581	8878341
1	8919501	8919781
1	8931161	8931581
1	8933621	8934021
1	8937881	8939601
1	8940141	8940521
1	8968421	8968761
1	9065241	9065441
1	9067861	9068081
1	9127321	9127581
1	9129621	9129961
1	9138221	9138481
1	9143441	9143661
1	9161701	9161901
1	9170901	9171101
1	9188701	9189441
1	9195521	9195921
1	9203501	9203741
1	9222961	9223181
1	9223761	9224421
1	9256361	9256801
1	9293401	9293721
1	9294201	9295381
1	9299801	9300041
1	9335621	9335981
1	9350141	9350481
1	9352801	9353081
1	9488801	9489281
1	9551201	9551401
1	9599181	9600441
1	9648441	9649401
1	9653501	9653841
1	9687041	9687561
1	9689761	9690141
1	9704601	9705101
1	9711661	9711901
1	9712061	9712381
1	9712421	9712821
1	9714541	9714821
1	9730201	9730441
1	9747441	9747701
1	9749321	9749741
1	9764781	9765081
1	9779221	9779461
1	9785141	9785361
1	9790581	9791061
1	9847821	9848021
1	9883901	9884441
1	9885501	9885981
1	9935021	9935221
1	9953261	9953581
1	9960441	9961061
1	9970041	9971261
1	10003061	10003641
1	10010361	10010701
1	10011001	10011301
1	10051161	10051401
1	10092561	10093621
1	10115881	10116081
1	10134501	10134721
1	10208181	10208501
1	10268681	10269001
1	10269861	10271321
1	10437481	10437781
1	10438481	10438861
1	10448221	10448701
1	10458461	10460001
1	10460581	10460901
1	10475161	10475801
1	10488161	10488401
1	10490301	10490921
1	10532301	10532821
1	10534841	10535121
1	10544621	10545001
1	10554781	10554981
1	10754461	10755141
1	11021121	11021361
1	11025701	11026041
1	11072281	11073281
1	11119601	11120601
1	11159381	11159581
1	11159621	11160061
1	11322341	11323021
1	11333101	11333821
1	11710481	11710761
1	11724061	11724541
1	11724641	11724881
1	11740721	11741781
1	11779341	11780121
1	11790421	11790721
1	11795961	11796261
1	11796441	11796641
1	11796681	11797361
1	11798941	11799161
1	11809281	11809541
1	11845141	11845481
1	11850901	11851461
1	11863341	11863941
1	11865581	11866581
1	11874901	11875221
1	11875301	11875561
1	11898801	11899021
1	11911301	11911641
1	11967781	11968081
1	11968121	11969161
1	11969401	11970061
1	11986341	11986741
1	11994561	11995181
1	12020881	12021121
1	12039861	12040781
1	12045941	12046161
1	12079181	12079701
1	12080201	12080581
1	12184941	12185141
1	12193001	12193561
1	12201081	12201361
1	12203081	12204241
1	12210521	12210861
1	12210941	12211161
1	12213181	12213841
1	12217921	12218281
1	12221681	12222401
1	12226861	12227401
1	12232101	12232381
1	12233701	12234141
1	12238121	12238521
1	12239121	12239561
1	12240321	12240861
1	12244001	12244901
1	12256701	12257141
1	12268521	12268761
1	12268801	12269221
1	12289901	12290241
1	12404621	12404961
1	12436881	12437241
1	12540861	12541061
1	12570481	12570681
1	12655861	12656281
1	12656641	12656861
1	12661981	12662281
1	12664361	12664721
1	12676181	12676381
1	12679061	12679301
1	12679941	12680141
1	12691141	12691481
1	13920281	13920681
1	13949821	13950021
1	13992261	13992481
1	14026401	14027241
1	14050101	14050641
1	14057501	14057701
1	14075201	14076561
1	15250481	15250681
1	15410141	15410361
1	15455081	15455301
1	15479201	15479401
1	15550781	15550981
1	15558141	15558521
1	15572481	15572761
1	15584741	15584981
1	15585381	15585581
1	15587541	15588301
1	15598921	15599281
1	15602521	15602761
1	15650121	15650321
1	15666961	15667161
1	15671461	15671661
1	15672401	15672781
1	15710941	15711161
1	15735701	15736721
1	15738081	15738561
1	15742321	15743121
1	15744041	15744301
1	15748121	15748421
1	15756261	15756561
1	15757721	15757981
1	15761241	15761761
1	15850221	15851981
1	15852861	15853681
1	15929641	15930561
1	15943561	15944361
1	15944421	15944661
1	16005161	16005381
1	16008841	16009081
1	16010701	16010921
1	16011181	16011601
1	16023441	16023761
1	16115221	16115441
1	16156341	16156561
1	16160801	16161761
1	16162181	16162881
1	16163401	16164201
1	16173781	16175361
1	16176381	16176641
1	16212721	16213301
1	16276041	16276501
1	16279261	16279601
1	16292581	16292981
1	16302441	16302781
1	16359381	16359621
1	16499661	16499981
1	16500041	16500241
1	16532721	16533761
1	16543581	16544241
1	16563581	16563881
1	16620041	16620321
1	16678621	16679381
1	16693381	16694521
1	16698341	16698561
1	16766981	16767341
1	16825541	16825901
1	16840321	16840741
1	16840801	16841021
1	16939741	16940221
1	16940301	16940521
1	16947581	16947821
1	16971061	16971521
1	17036341	17036541
1	17222121	17222401
1	17222641	17222861
1	17231121	17231801
1	17240261	17240821
1	17278241	17278501
1	17336181	17336501
1	17338241	17338621
1	17371701	17372021
1	17380281	17380901
1	17386201	17386441
1	17386981	17387241
1	17393201	17393521
1	17424981	17425241
1	17445901	17446141
1	17446301	17446561
1	17452321	17452561
1	17454861	17455261
1	17468281	17468641
1	17508281	17508481
1	17518041	17518321
1	17533581	17533881
1	17534081	17534301
1	17560361	17560581
1	17563621	17563821
1	17565981	17566201
1	17603161	17603441
1	17608321	17608801
1	17613981	17614181
1	17630701	17631241
1	17634481	17634781
1	17635041	17635401
1	17691821	17692061
1	17719821	17720121
1	17724861	17725121
1	17732701	17732961
1	17758001	17758781
1	17764381	17764701
1	17764741	17765341
1	17766121	17766501
1	17929861	17930261
1	17941741	17941941
1	17944741	17944961
1	17956441	17957081
1	17962001	17962221
1	17962261	17962741
1	17966921	17967201
1	18487041	18487361
1	19228881	19229721
1	19233501	19233921
1	19234081	19234301
1	19234501	19234741
1	19239601	19239841
1	19252841	19253481
1	19278001	19278201
1	19278241	19278481
1	19278521	19278901
1	19281781	19281981
1	19282161	19283681
1	19299561	19299781
1	19337601	19337861
1	19407841	19408341
1	19536101	19536401
1	19536461	19537221
1	19567841	19568041
1	19577881	19578381
1	19615221	19615461
1	19638121	19639421
1	19641981	19642361
1	19668041	19668261
1	19674361	19674581
1	19696981	19697461
1	19761761	19762001
1	19775381	19775621
1	19794921	19795321
1	19795921	19796221
1	19803261	19803681
1	19803841	19804061
1	19804421	19804701
1	19811361	19811821
1	19811881	19812641
1	19831581	19831941
1	19832241	19832681
1	19835401	19835741
1	19923121	19924061
1	19980281	19980541
1	19986301	19986601
1	20042081	20042381
1	20126081	20126561
1	20208621	20209381
1	20386441	20386701
1	20478861	20479081
1	20820381	20820641
1	20834361	20834801
1	20901781	20902061
1	20914181	20914421
1	20915101	20915701
1	20916121	20916421
1	20916761	20917381
1	20930701	20930941
1	20931221	20931481
1	20959761	20960061
1	20987501	20988461
1	21009141	21009361
1	21022981	21023181
1	21023321	21023721
1	21044421	21044701
1	21059521	21059921
1	21112621	21114321
1	21178381	21178581
1	21348821	21349061
1	21417441	21417881
1	21501881	21502161
1	21502701	21502961
1	21503061	21503941
1	21510761	21511081
1	21581781	21582041
1	21588121	21588881
1	21606521	21606721
1	21611401	21611681
1	21616601	21617441
1	21620721	21621821
1	21643881	21644121
1	21651001	21652041
1	21660561	21661181
1	21661261	21661481
1	21664041	21664301
1	21664381	21665181
1	21671881	21672421
1	21934361	21934581
1	21985681	21986001
1	22091081	22091501
1	22094801	22095141
1	22108761	22110321
1	22142181	22142781
1	22263821	22264121
1	22290521	22290761
1	22345521	22346021
1	22350981	22351181
1	22351401	22352081
1	22352121	22352581
1	22358161	22358381
1	22366141	22366941
1	22374821	22375361
1	22378901	22379381
1	22379441	22380221
1	22402301	22402641
1	22747021	22747241
1	22778121	22778921
1	22962981	22963181
1	23031021	23031281
1	23036961	23037161
1	23037201	23037541
1	23037681	23037921
1	23061781	23062101
1	23072561	23073141
1	23076821	23077141
1	23158581	23158901
1	23345701	23346281
1	23495221	23495501
1	23496181	23496461
1	23504061	23504261
1	23609421	23609781
1	23670301	23670681
1	23670721	23671401
1	23694481	23695121
1	23695221	23695761
1	23704761	23705021
1	23728801	23729081
1	23730501	23730701
1	23748921	23749121
1	23811001	23811241
1	23824361	23824561
1	23849181	23849401
1	23854501	23855221
1	23857761	23858001
1	23859681	23860321
1	23866221	23866601
1	23881401	23881681
1	23885701	23886301
1	23893761	23894021
1	23912161	23912441
1	23963981	23964181
1	24018081	24018841
1	24053821	24054081
1	24069441	24070061
1	24070241	24070441
1	24098701	24098901
1	24104681	24105021
1	24117301	24117761
1	24125961	24126281
1	24126981	24127581
1	24130941	24131241
1	24133921	24134341
1	24136261	24136541
1	24137341	24137641
1	24151801	24152101
1	24165041	24165301
1	24194321	24195061
1	24221601	24221941
1	24235261	24235461
1	24243261	24243601
1	24516621	24517061
1	24518481	24518741
1	24524481	24524761
1	24691741	24692061
1	24710721	24711281
1	24717861	24718061
1	24740121	24740441
1	24742001	24742381
1	24745841	24746061
1	24807621	24807941
1	24828721	24829101
1	24829181	24829621
1	24968961	24969901
1	24970041	24970301
1	25031841	25032101
1	25035441	25035761
1	25054021	25054401
1	25059761	25060141
1	25071341	25072281
1	25072341	25072601
1	25088821	25089161
1	25174481	25175401
1	25236061	25236301
1	25253101	25253301
1	25254461	25254761
1	25255821	25257321
1	25281561	25282001
1	25291561	25291981
1	25293221	25293461
1	25333941	25334161
1	25347061	25347261
1	25348741	25349761
1	25357301	25357621
1	25360241	25360881
1	25425841	25426061
1	25427961	25428321
1	25466701	25467181
1	25558501	25559141
1	25559541	25559941
1	25566101	25566961
1	25572941	25573341
1	25573381	25574581
1	25586361	25586681
1	25594381	25594581
1	25656501	25656881
1	25664661	25665181
1	25665221	25665461
1	25709661	25710021
1	25756541	25757861
1	25869901	25870441
1	25876001	25876641
1	25935101	25935361
1	25942461	25943581
1	25943861	25944101
1	26146121	26146921
1	26147001	26147461
1	26147701	26148021
1	26185761	26186421
1	26186501	26186821
1	26202001	26202501
1	26221881	26222201
1	26231521	26231741
1	26231881	26232161
1	26232821	26233161
1	26249421	26249701
1	26258081	26258301
1	26323501	26323901
1	26324021	26324981
1	26341881	26342141
1	26361841	26362761
1	26437321	26438841
1	26452961	26453401
1	26488201	26488661
1	26496181	26496521
1	26551761	26551981
1	26557301	26557501
1	26560261	26561301
1	26586161	26586581
1	26601101	26601681
1	26602121	26602361
1	26602541	26603101
1	26605361	26605741
1	26605841	26607041
1	26608501	26608721
1	26611041	26611601
1	26613501	26613881
1	26614901	26615481
1	26615561	26616061
1	26616221	26617401
1	26632861	26633361
1	26633441	26633801
1	26641761	26642181
1	26645201	26645441
1	26648041	26648341
1	26662841	26663041
1	26704661	26704881
1	26704921	26705201
1	26758401	26759101
1	26797941	26798301
1	26798441	26799841
1	26826721	26827861
1	26855961	26856741
1	26864381	26864961
1	26865261	26865461
1	26867961	26869701
1	26872021	26872781
1	26872901	26873301
1	26880461	26880741
1	26880861	26881061
1	26909201	26909601
1	26946621	26948281
1	26954481	26954801
1	26966481	26966721
1	26974321	26974581
1	26974861	26975061
1	27003801	27004241
1	27018721	27019221
1	27019261	27019841
1	27021761	27022821
1	27023341	27023541
1	27024601	27024921
1	27049961	27050241
1	27070541	27070921
1	27114101	27115001
1	27115601	27115921
1	27147221	27147801
1	27152821	27153321
1	27153361	27153781
1	27154981	27155521
1	27160061	27160401
1	27179641	27179881
1	27191161	27192101
1	27216361	27216921
1	27226501	27227001
1	27247921	27248581
1	27259061	27259361
1	27317861	27318161
1	27320021	27320261
1	27324181	27324441
1	27327181	27327541
1	27328041	27328981
1	27339241	27339881
1	27371101	27371321
1	27394201	27394401
1	27423941	27424281
1	27425481	27426441
1	27429241	27429481
1	27438181	27438921
1	27443121	27443521
1	27446361	27446741
1	27460521	27460841
1	27462761	27462961
1	27463721	27463981
1	27481201	27482241
1	27488241	27488481
1	27560641	27561301
1	27562021	27562221
1	27626781	27627601
1	27648321	27649161
1	27667981	27668621
1	27669441	27670141
1	27684061	27684281
1	27687061	27687301
1	27691801	27692261
1	27692641	27693161
1	27693381	27693581
1	27696241	27696601
1	27718841	27719261
1	27721921	27722201
1	27728921	27729241
1	27757501	27757701
1	27762221	27762761
1	27763081	27763541
1	27816181	27817221
1	27852041	27852341
1	27852501	27852721
1	27883321	27883541
1	27883861	27884181
1	27894881	27895441
1	27928241	27928461
1	27930421	27930841
1	27933441	27933681
1	27933861	27934081
1	27935021	27935421
1	27935621	27936161
1	27944881	27945161
1	27947661	27947881
1	27951621	27952081
1	27952341	27953261
1	27957661	27958661
1	27959361	27959681
1	27960721	27961061
1	27961441	27961841
1	27963581	27963861
1	27970481	27970701
1	27977021	27977321
1	27982721	27982941
1	27985821	27986041
1	27986141	27986841
1	27989321	27989561
1	27989681	27989981
1	27998621	27999101
1	28051801	28053081
1	28099241	28099961
1	28157041	28157581
1	28184601	28185241
1	28185561	28185761
1	28189521	28190421
1	28190701	28191121
1	28195721	28196281
1	28198921	28199181
1	28199721	28200541
1	28201361	28201601
1	28201701	28202121
1	28210981	28212581
1	28213721	28214101
1	28214141	28214361
1	28217841	28218441
1	28230981	28231481
1	28240921	28241601
1	28266921	28267161
1	28269721	28270581
1	28285921	28286861
1	28306181	28306401
1	28414821	28415441
1	28437581	28438121
1	28439221	28439981
1	28441801	28442061
1	28449981	28450201
1	28453361	28453581
1	28453701	28453921
1	28462101	28462441
1	28465841	28466181
1	28483441	28483701
1	28499141	28499521
1	28501061	28501741
1	28503041	28503401
1	28559361	28559681
1	28562341	28562981
1	28573621	28574101
1	28575041	28575261
1	28585561	28586581
1	28609681	28609921
1	28641721	28642041
1	28655321	28655921
1	28695881	28696841
1	28832241	28832841
1	28844561	28845221
1	28879301	28879801
1	28908041	28908801
1	28969281	28970041
1	28970221	28970561
1	28974501	28974961
1	28975021	28975781
1	28995121	28995941
1	28996401	28996601
1	29062921	29064121
1	29101641	29101981
1	29111701	29111901
1	29201721	29202001
1	29208641	29208881
1	29211541	29211801
1	29213241	29213801
1	29214061	29214461
1	29240621	29241581
1	29253401	29253741
1	29507861	29508121
1	29508161	29508781
1	29528741	29528941
1	29529361	29529681
1	29557301	29557641
1	29562821	29563121
1	29564021	29564241
1	30184821	30185161
1	31190761	31192101
1	31192141	31192541
1	31205201	31205801
1	31213841	31214041
1	31216401	31216661
1	31220321	31220521
1	31221041	31221481
1	31222621	31222921
1	31226501	31226901
1	31227481	31228161
1	31229281	31231061
1	31252501	31252761
1	31253361	31253581
1	31256421	31256781
1	31296101	31296361
1	31296901	31297581
1	31303501	31303781
1	31313741	31314041
1	31385821	31386041
1	31391941	31392221
1	31455841	31456081
1	31501041	31501241
1	31538201	31538401
1	31538441	31538981
1	31628121	31628561
1	31643701	31643961
1	31655241	31655461
1	31769321	31770281
1	31867501	31868121
1	31886481	31886861
1	31895581	31895861
1	31955881	31956641
1	31989261	31989781
1	31989881	31990501
1	32001561	32002041
1	32014541	32014801
1	32014841	32015041
1	32015221	32015421
1	32071441	32071981
1	32105181	32105521
1	32109901	32111041
1	32226581	32226841
1	32253601	32254421
1	32254561	32254761
1	32254861	32255121
1	32352561	32352801
1	32354601	32355321
1	32369981	32370241
1	32370341	32370741
1	32376661	32376861
1	32386601	32386901
1	32397321	32397521
1	32403321	32404541
1	32405481	32405721
1	32409901	32410381
1	32410441	32410681
1	32419061	32419301
1	32420281	32420601
1	32421561	32421981
1	32423221	32423521
1	32429761	32430021
1	32471141	32471361
1	32478941	32480021
1	32511441	32511741
1	32532021	32532481
1	32538141	32538981
1	32573481	32573921
1	32645061	32645841
1	32645981	32646201
1	32671081	32671321
1	32687561	32688161
1	32706241	32706541
1	32713861	32714061
1	32757201	32758141
1	32800761	32801101
1	32801741	32801981
1	32802581	32803341
1	32803401	32803821
1	32805121	32805561
1	32814721	32815061
1	32816581	32817721
1	32859541	32860561
1	32966021	32966681
1	32986121	32986321
1	33077741	33078181
1	33102881	33103221
1	33115841	33116341
1	33116441	33117401
1	33168681	33168921
1	33177001	33177221
1	33177821	33178061
1	33219401	33219601
1	33282461	33283681
1	33405261	33405501
1	33407241	33407661
1	33427961	33428181
1	33429401	33429601
1	33429641	33430741
1	33446801	33447381
1	33454721	33455201
1	33457861	33458541
1	33458701	33459101
1	33463601	33463921
1	33497221	33497421
1	33502381	33502821
1	33505521	33505741
1	33511461	33511661
1	33515761	33516421
1	33520801	33521061
1	33546521	33547001
1	33592721	33593261
1	33646381	33646661
1	33647561	33647861
1	33721101	33721401
1	33721441	33721761
1	33721941	33722241
1	33722341	33722581
1	33761161	33761361
1	33764321	33764541
1	33792421	33792841
1	33793641	33793901
1	33800621	33801001
1	33804381	33804981
1	33812501	33812881
1	33814801	33816181
1	33833421	33833641
1	33886861	33887161
1	33895981	33896901
1	33899261	33899761
1	33921481	33921701
1	33926481	33926901
1	33936161	33936601
1	33937901	33938341
1	35318301	35318601
1	35324881	35325601
1	35331561	35331901
1	35332041	35332261
1	35333101	35333421
1	35384761	35385001
1	35450561	35451061
1	35496421	35496621
1	35497201	35497761
1	35544901	35545161
1	35657381	35658321
1	35658421	35659241
1	35667761	35668001
1	35709441	35709681
1	35734061	35734401
1	35811041	35811301
1	35811381	35811641
1	35830401	35830801
1	35916741	35916941
1	35917761	35918061
1	35920181	35920541
1	36022521	36023541
1	36030181	36030541
1	36034621	36034821
1	36042941	36043541
1	36106841	36107461
1	36181161	36181421
1	36183521	36183721
1	36184181	36184921
1	36234841	36235801
1	36265861	36266381
1	36270121	36270361
1	36273481	36273721
1	36274181	36274521
1	36276861	36277121
1	36326301	36326601
1	36332681	36332921
1	36348541	36348921
1	36352761	36352981
1	36359641	36360161
1	36396161	36397381
1	36500421	36500661
1	36521401	36521601
1	36554161	36555021
1	36555221	36555461
1	36561421	36561741
1	36565261	36565461
1	36581561	36581861
1	36585741	36586101
1	36588681	36589421
1	36614581	36615601
1	36615881	36616741
1	36621161	36622641
1	36626461	36626941
1	36627701	36628161
1	36653801	36654081
1	36668961	36669581
1	36675001	36675201
1	36689301	36690741
1	36714021	36714261
1	36765541	36765981
1	36766121	36766481
1	36771861	36772901
1	36786081	36786281
1	36788941	36789501
1	36816321	36816521
1	36816561	36816761
1	36831941	36832301
1	36834701	36834901
1	36837001	36837341
1	36839121	36839321
1	36839401	36839921
1	36840001	36840761
1	36850801	36851921
1	36851981	36852701
1	36862881	36863721
1	36866541	36867221
1	36886441	36886721
1	36915941	36916581
1	36929601	36929821
1	36929861	36930201
1	36948341	36948661
1	36951901	36952881
1	37169381	37169601
1	37915561	37915961
1	37920521	37921041
1	37937361	37937581
1	37939921	37940341
1	37942821	37943141
1	37944201	37944501
1	37944921	37945881
1	37952521	37953001
1	37953061	37953261
1	37980061	37980881
1	38019801	38020061
1	38061181	38061801
1	38148081	38148301
1	38155961	38156501
1	38157641	38158441
1	38259621	38259961
1	38273461	38274401
1	38276821	38277041
1	38291261	38291461
1	38311541	38311741
1	38317401	38317901
1	38324841	38326061
1	38388501	38388801
1	38397081	38397861
1	38412561	38412921
1	38454961	38456021
1	38462041	38462601
1	38465301	38465521
1	38475001	38475361
1	38478001	38478701
1	38512441	38512661
1	39324761	39325081
1	39325181	39325901
1	39338721	39339341
1	39456481	39457301
1	39491821	39492261
1	39492361	39492681
1	39547121	39547321
1	39564381	39564581
1	39568301	39569041
1	39570921	39571461
1	39649481	39649741
1	39657821	39658101
1	39670141	39670341
1	39670861	39671361
1	39680761	39681001
1	39681201	39681561
1	39696561	39696821
1	39864261	39864641
1	39874101	39875381
1	39876661	39876861
1	39956741	39957421
1	40004961	40005181
1	40006221	40006801
1	40007001	40007261
1	40025001	40025441
1	40041421	40041841
1	40042001	40042701
1	40105301	40105761
1	40157001	40157321
1	40204341	40204841
1	40253841	40254041
1	40254121	40254381
1	40254421	40255281
1	40264721	40265261
1	40265381	40265641
1	40269761	40269961
1	40282361	40282761
1	40282981	40283381
1	40291121	40291341
1	40299321	40299621
1	40308701	40308901
1	40311301	40311841
1	40341901	40342121
1	40348881	40349341
1	40355941	40356521
1	40366701	40366921
1	40367021	40368201
1	40373261	40373481
1	40391381	40391701
1	40399681	40400621
1	40402441	40402761
1	40406001	40406321
1	40420101	40420361
1	40420561	40421041
1	40421201	40421581
1	40426381	40426661
1	40457961	40458201
1	40505301	40506721
1	40516641	40516841
1	40530561	40530821
1	40530881	40531081
1	40540961	40541261
1	40562801	40563181
1	40619081	40619281
1	40620901	40621161
1	40626681	40627321
1	40627361	40627641
1	40707441	40707821
1	40723301	40724161
1	40778181	40778441
1	40780981	40781261
1	40782081	40782501
1	40804461	40804661
1	40804801	40805041
1	40810201	40810561
1	40817881	40818141
1	40839141	40839501
1	40840181	40840401
1	40851281	40852041
1	40855601	40855881
1	40859021	40859261
1	40860481	40860781
1	40862201	40862441
1	40888961	40889221
1	40915581	40916021
1	40942801	40943081
1	40974261	40974561
1	40997081	40997601
1	41005081	41005361
1	41131081	41131561
1	41134621	41134841
1	41157081	41158201
1	41164741	41165061
1	41174741	41175061
1	41178761	41179041
1	41267921	41268241
1	41284241	41284621
1	41291121	41291341
1	41315761	41315961
1	41326381	41326861
1	41327061	41328561
1	41341421	41341721
1	41405481	41405721
1	41422201	41422421
1	41444841	41445141
1	41445181	41446261
1	41469321	41469781
1	41479661	41479881
1	41575681	41575901
1	41707001	41707201
1	41707401	41707621
1	41740441	41740861
1	41826601	41827941
1	41847781	41848201
1	41894181	41894461
1	41898401	41898941
1	41961921	41962141
1	41981861	41982101
1	42124101	42124361
1	42127301	42127521
1	42127761	42128221
1	42128281	42128501
1	42144341	42144581
1	42149781	42149981
1	42181461	42181661
1	42192761	42193501
1	42204721	42205401
1	42206621	42206961
1	42207041	42207261
1	42217001	42217301
1	42217481	42218141
1	42230821	42231161
1	42234201	42234661
1	42255361	42255661
1	42268421	42269181
1	42277161	42277401
1	42356941	42357501
1	42363941	42364141
1	42385721	42386041
1	42500841	42501081
1	42501281	42501901
1	42800201	42801161
1	42921521	42922721
1	42928581	42929041
1	42995641	42995841
1	43016921	43017201
1	43123641	43124221
1	43147581	43149021
1	43202941	43203201
1	43232161	43233461
1	43282521	43283221
1	43304221	43304441
1	43311981	43312481
1	43389701	43390461
1	43396781	43397261
1	43397541	43398141
1	43401001	43401241
1	43402301	43402501
1	43402921	43403161
1	43403981	43404421
1	43407501	43407701
1	43423881	43424941
1	43446201	43446401
1	43459621	43459821
1	43637861	43638141
1	43795921	43796201
1	43823981	43824741
1	43833341	43834381
1	43847241	43847581
1	43855341	43855901
1	43919461	43919801
1	43920121	43920461
1	44115421	44116341
1	44172761	44173721
1	44176741	44177001
1	44229201	44229401
1	44247181	44247621
1	44299901	44300301
1	44319101	44319521
1	44399941	44400141
1	44400521	44400721
1	44402101	44402341
1	44411941	44412941
1	44435361	44435981
1	44440161	44441261
1	44441401	44441601
1	44444801	44445021
1	44445381	44445581
1	44448541	44448801
1	44456921	44457721
1	44471381	44471641
1	44495561	44496201
1	44496281	44496601
1	44678921	44679461
1	44683461	44683681
1	44692921	44693221
1	44703861	44704161
1	44727641	44727981
1	44729281	44729561
1	44820741	44821201
1	44883081	44883401
1	44889561	44889801
1	44926221	44926481
1	44951361	44951881
1	44965021	44965301
1	45060881	45061081
1	45097281	45098241
1	45118601	45118821
1	45137921	45138341
1	45139661	45140581
1	45142161	45142481
1	45142841	45143081
1	45162521	45162741
1	45180681	45180941
1	45187061	45187681
1	45187721	45187961
1	45189261	45189501
1	45195021	45195221
1	45196181	45197241
1	45205201	45205601
1	45240901	45241881
1	45251861	45252441
1	45259381	45259621
1	45265381	45266421
1	45266481	45266761
1	45272641	45274281
1	45274641	45275601
1	45275781	45276101
1	45276241	45276461
1	45279221	45279821
1	45285201	45286201
1	45291921	45292601
1	45301601	45301841
1	45451861	45452561
1	45466821	45467141
1	45476521	45477181
1	45477501	45478021
1	45480201	45480441
1	45671901	45672361
1	45769041	45770101
1	45805161	45806321
1	45859281	45860001
1	45956301	45957321
1	45965581	45966121
1	45986861	45987201
1	45987261	45987861
1	46008361	46008581
1	46009501	46009841
1	46016101	46017021
1	46035781	46036021
1	46048921	46050221
1	46050261	46050881
1	46113221	46113441
1	46151741	46153381
1	46153701	46154221
1	46215801	46216841
1	46268441	46268701
1	46269021	46269721
1	46469101	46469301
1	46509261	46509581
1	46536041	46536421
1	46598221	46599141
1	46663801	46664521
1	46712641	46712921
1	46712961	46713481
1	46767541	46768161
1	46768281	46768701
1	46768741	46769661
1	46799301	46799501
1	46806021	46806961
1	46813781	46814121
1	46835861	46836141
1	46839341	46839921
1	46859801	46860121
1	46867861	46868301
1	46870501	46870821
1	46943141	46943401
1	46993641	46993981
1	46998601	46999181
1	47046321	47046601
1	47047281	47047921
1	47052721	47053121
1	47060621	47061201
1	47069521	47070181
1	47079561	47079841
1	47082221	47082681
1	47133561	47134401
1	47165341	47165781
1	47184281	47185201
1	47190961	47191201
1	47644841	47645121
1	47658641	47658861
1	47677581	47677841
1	47779561	47780281
1	47780401	47780621
1	47799161	47800561
1	47897861	47898061
1	47898141	47898341
1	47902201	47902441
1	47902861	47903801
1	47904081	47904361
1	48661961	48662181
1	48667901	48668101
1	48693301	48693701
1	48702581	48702801
1	48710741	48711261
1	48935721	48936121
1	48937341	48938221
1	49127501	49127741
1	49215901	49216101
1	49233681	49233941
1	50799321	50799521
1	50924301	50924501
1	51339081	51339321
1	51425461	51426261
1	51433741	51434501
1	51434561	51435961
1	51442721	51442961
1	51443241	51443821
1	51443921	51444141
1	51636021	51636401
1	51640981	51641321
1	51700781	51701061
1	51701601	51702641
1	51762561	51762781
1	51797001	51797281
1	51984381	51985321
1	52035041	52035321
1	52044101	52044341
1	52071801	52072001
1	52072061	52072341
1	52073521	52073721
1	52082541	52083381
1	52088201	52088461
1	52114001	52114361
1	52132141	52132781
1	52156361	52156861
1	52195121	52195561
1	52344041	52345081
1	52468061	52468261
1	52498841	52499621
1	52520721	52521221
1	52521721	52522461
1	52537361	52537561
1	52593541	52593801
1	52605501	52605801
1	52605921	52606141
1	52607581	52608461
1	52705421	52705621
1	52830981	52831221
1	52831321	52832461
1	52869321	52869761
1	52869801	52870421
1	52870461	52870741
1	53018261	53018481
1	53018581	53018841
1	53019021	53019401
1	53035161	53035501
1	53054261	53054481
1	53068041	53068261
1	53097621	53097821
1	53098701	53099161
1	53102341	53103421
1	53151961	53152181
1	53163741	53164241
1	53168601	53169461
1	53173681	53173921
1	53191921	53192481
1	53387141	53387581
1	53392861	53393121
1	53393181	53393401
1	53393481	53393701
1	53480441	53480701
1	53576061	53576521
1	53661961	53662161
1	53662201	53662921
1	53685821	53686661
1	53703841	53704621
1	53791321	53792501
1	53792941	53793241
1	53793361	53794201
1	53796541	53796821
1	53856001	53856261
1	53974941	53975221
1	54204821	54205121
1	54303661	54304441
1	54355221	54355721
1	54358461	54359061
1	54410981	54412341
1	54518341	54519781
1	54561621	54561961
1	54665341	54666141
1	54686161	54686521
1	54692801	54693301
1	54696581	54697001
1	54704061	54704581
1	54870881	54871181
1	54871501	54871721
1	54871821	54872341
1	54872541	54872861
1	54873241	54873481
1	54874001	54874301
1	54930361	54930581
1	54953861	54954301
1	54955121	54955401
1	55007721	55008541
1	55012641	55012921
1	55013621	55013861
1	55081681	55081881
1	55181121	55182221
1	55230061	55230801
1	55267161	55267421
1	55273021	55273321
1	55352501	55353361
1	55410861	55411061
1	55413901	55414301
1	55416401	55416661
1	55431301	55432061
1	55436981	55437301
1	55462141	55462361
1	55487781	55488041
1	55595061	55595281
1	55616861	55617261
1	55660641	55660841
1	55661201	55661421
1	55680201	55681541
1	55683241	55683641
1	55710241	55710741
1	55743281	55743481
1	56714901	56715281
1	56794641	56794941
1	56796161	56796421
1	56890401	56891221
1	56935741	56935941
1	56938561	56938841
1	56968301	56968761
1	56974301	56974521
1	56977161	56977381
1	56982141	56982401
1	56982561	56983041
1	56991161	56991561
1	56992501	56992721
1	57044061	57044321
1	57044621	57044861
1	57044941	57045181
1	57440061	57440321
1	59011641	59012761
1	59042261	59043161
1	59049221	59049501
1	59083901	59084421
1	59087041	59087261
1	59118341	59118541
1	59135941	59136181
1	59165041	59166001
1	59221161	59221521
1	59247841	59250381
1	59250481	59250961
1	59280941	59281361
1	59281761	59282441
1	59320281	59320521
1	59349001	59349541
1	59349601	59349841
1	59350761	59350961
1	59361281	59361501
1	59369041	59369941
1	59385741	59385961
1	59388081	59388321
1	59398541	59398801
1	59485901	59486241
1	59523041	59523241
1	59559761	59560021
1	59608741	59608981
1	59732221	59732481
1	59755941	59756221
1	59758241	59758781
1	59762001	59763041
1	59799401	59799641
1	59833241	59833901
1	59960061	59960281
1	59972641	59973161
1	60015661	60016201
1	60017761	60018021
1	60036241	60036501
1	60140141	60140741
1	60144541	60144841
1	60148341	60148701
1	60158301	60158561
1	60162441	60162681
1	60209001	60209301
1	60209481	60209741
1	60225181	60225461
1	60392381	60392581
1	60437121	60437321
1	61332641	61332901
1	61388081	61388461
1	61408921	61409181
1	61469901	61470221
1	61508601	61509241
1	61515581	61516521
1	61524241	61524501
1	61542521	61543141
1	61543601	61543941
1	61547921	61548321
1	61548701	61549041
1	61549101	61549481
1	61605161	61605381
1	61623341	61623561
1	61719101	61719381
1	61720061	61720261
1	61869601	61869821
1	61918801	61919581
1	62078341	62078601
1	62106861	62107381
1	62107461	62107681
1	62190341	62191301
1	62676021	62676261
1	62818221	62818521
1	62822161	62822501
1	62901541	62902981
1	63153321	63153541
1	63153581	63154301
1	63188481	63188901
1	63249321	63250041
1	63250081	63250301
1	63266041	63267061
1	63782661	63782961
1	63783161	63783361
1	63787861	63788621
1	63789141	63789361
1	63793321	63793521
1	63832881	63833821
1	63907401	63907661
1	63928901	63929281
1	63988521	63989721
1	64058781	64060341
1	64081541	64081781
1	64106301	64106561
1	64637461	64637661
1	64935641	64936621
1	64976801	64977041
1	64977881	64978461
1	65153381	65153641
1	65210521	65211081
1	65211541	65211761
1	65289961	65290181
1	65329661	65330221
1	65361141	65361481
1	65363721	65364161
1	65383041	65383301
1	65398801	65399561
1	65422401	65422761
1	65422801	65423061
1	65431221	65432681
1	65453001	65453601
1	65466901	65467301
1	65467981	65469021
1	65506861	65507421
1	65521441	65521681
1	65521901	65522321
1	65532221	65533861
1	65541141	65541341
1	65562841	65563101
1	65613161	65613961
1	65614261	65614641
1	65628941	65629261
1	65631301	65631621
1	65640261	65640601
1	65681361	65681621
1	65709221	65709421
1	65714661	65715021
1	65715521	65715801
1	65719761	65720701
1	65885441	65886781
1	65887201	65887801
1	66153441	66153681
1	66257061	66257441
1	66258401	66258701
1	66258761	66259141
1	66277641	66278141
1	66286721	66286961
1	66287121	66287421
1	66708441	66708641
1	66716261	66716481
1	66717281	66717661
1	66719061	66719281
1	66762121	66762381
1	66796001	66796201
1	66796461	66796721
1	66797681	66798421
1	66801461	66802321
1	66815861	66816081
1	66838841	66839281
1	66840221	66840821
1	66845981	66846361
1	66859281	66859561
1	66859601	66859921
1	66860841	66861721
1	66861921	66862121
1	66862221	66862541
1	66862941	66863221
1	66904741	66905061
1	67029901	67030401
1	67191641	67192001
1	67198441	67198821
1	67217721	67218301
1	67227041	67227241
1	67390101	67391361
1	67395281	67396681
1	67461741	67462041
1	67518781	67520141
1	67894781	67895201
1	67895241	67895521
1	67895661	67896921
1	67899681	67899901
1	67966181	67966421
1	68001181	68001401
1	68026541	68026841
1	68150601	68152661
1	68154601	68154801
1	68202101	68202301
1	68351701	68352021
1	68355681	68355881
1	68679521	68679761
1	68698121	68698461
1	68736501	68737081
1	68803881	68804081
1	68805281	68805481
1	68813181	68813441
1	68827101	68827341
1	68850041	68850441
1	68895101	68895421
1	68962281	68963081
1	70153921	70154281
1	70367081	70367281
1	70376801	70377461
1	70670841	70671761
1	70686881	70687701
1	70819561	70820821
1	70821721	70821981
1	70876201	70877361
1	70975701	70976081
1	71445621	71445881
1	71512661	71512861
1	71512901	71513281
1	71513361	71513621
1	71515761	71516021
1	71546561	71547161
1	71967821	71968021
1	72326761	72327061
1	72746901	72747241
1	72747981	72748181
1	72748381	72749141
1	72749181	72749821
1	72750321	72750701
1	72754681	72754921
1	72832201	72832421
1	73101401	73101901
1	73982221	73982481
1	74059141	74059421
1	74059561	74059841
1	74663341	74664261
1	75198401	75199201
1	76189821	76190741
1	76210921	76211421
1	76250381	76250621
1	76251321	76252581
1	76457321	76457521
1	76540001	76540701
1	76541421	76542061
1	76619861	76620681
1	77684601	77685281
1	77745721	77745941
1	77747541	77747801
1	77747861	77748141
1	77779461	77779661
1	77854481	77854701
1	77878221	77878421
1	77879321	77879601
1	77881261	77881701
1	77897101	77897381
1	77942201	77942561
1	77999741	77999941
1	78000201	78000461
1	78148021	78149641
1	78224821	78225841
1	78245141	78245801
1	78290921	78291261
1	78443841	78445361
1	78469761	78470701
1	79083301	79083541
1	79115361	79115621
1	81390981	81391461
1	81587101	81587301
1	81591401	81591621
1	81674121	81674481
1	82691001	82691481
1	82691601	82691841
1	84226841	84227121
1	84284421	84285121
1	84326141	84326841
1	84464381	84465241
1	84543201	84543561
1	84543601	84544181
1	84609841	84610061
1	84622021	84622321
1	84625321	84625521
1	84737261	84737581
1	84764061	84764941
1	84831441	84831781
1	84854601	84854841
1	84869101	84869381
1	84891201	84891581
1	84899541	84899741
1	84903061	84903321
1	84907941	84908361
1	84908421	84908661
1	84916561	84916981
1	84925721	84926021
1	84944841	84945061
1	84945101	84945341
1	84971261	84972681
1	85038721	85039081
1	85039541	85040561
1	85086321	85086941
1	85155501	85156621
1	85165861	85166061
1	85245661	85246061
1	85319841	85320421
1	85410421	85411261
1	85454421	85454621
1	85462561	85463101
1	85463221	85463461
1	85527521	85528161
1	85666281	85667501
1	85725021	85725741
1	85741601	85742861
1	85744441	85745101
1	85930301	85930541
1	86173601	86174421
1	86527301	86527681
1	86603081	86603501
1	86620901	86621221
1	86621261	86621461
1	86621521	86621941
1	86622021	86622221
1	86622261	86622701
1	86789881	86790141
1	86805041	86805541
1	86861401	86862461
1	86895541	86896081
1	86926821	86927061
1	86965761	86966001
1	87082601	87082941
1	87169641	87171521
1	87239081	87239321
1	87239901	87240461
1	87253861	87254821
1	87299381	87299621
1	87379521	87381261
1	87597481	87597921
1	87617301	87617981
1	87752741	87752941
1	87762081	87762321
1	87765441	87765641
1	87779901	87780121
1	87793781	87794921
1	87794981	87795201
1	87796221	87796441
1	87797321	87797641
1	87797681	87797901
1	87800841	87801241
1	87889241	87889441
1	87889541	87889981
1	88292361	88292661
1	88296361	88296561
1	88335221	88335841
1	88368421	88368961
1	89149281	89150761
1	89166781	89167341
1	89167481	89167961
1	89195921	89196301
1	89202401	89202601
1	89356841	89357641
1	89412561	89412841
1	89457981	89459061
1	89464461	89464681
1	89488281	89488661
1	89530921	89531141
1	89546761	89546981
1	89591461	89591981
1	89664201	89664721
1	89737441	89737641
1	89738421	89738821
1	89740381	89740581
1	89817081	89818101
1	89823921	89824141
1	89920781	89921001
1	89954681	89955021
1	89985441	89985661
1	89989721	89990681
1	89990721	89991061
1	90021201	90021421
1	90022681	90023001
1	90032501	90032761
1	90058401	90058661
1	90064661	90064861
1	90098121	90099261
1	90101741	90102001
1	90135041	90135341
1	90135741	90136081
1	90158401	90158661
1	90172241	90172481
1	90184901	90185481
1	90190201	90190821
1	90220081	90220361
1	90223081	90223561
1	90226161	90226361
1	90228361	90229181
1	90270261	90270581
1	90278581	90278841
1	90281181	90281601
1	90286001	90287621
1	90308821	90309721
1	90356341	90356621
1	90406661	90407021
1	90408241	90409121
1	90441221	90441421
1	90452841	90453041
1	90460221	90461381
1	90790721	90791181
1	91187041	91187241
1	91316741	91317361
1	91449381	91449621
1	91455661	91455861
1	91486801	91488221
1	91630881	91631101
1	91870021	91870281
1	91966121	91966781
1	91966841	91967061
1	92035081	92035641
1	92037601	92037981
1	92056841	92057081
1	92178681	92179381
1	92351361	92351881
1	92545761	92546561
1	92561501	92561761
1	92561801	92562561
1	92667641	92667861
1	92764041	92765081
1	92925381	92925901
1	92948401	92949301
1	92949781	92950021
1	92950081	92950561
1	92950661	92952061
1	92952361	92952681
1	92967821	92968061
1	93194301	93194661
1	93249781	93251201
1	93251801	93252001
1	93270301	93270561
1	93297341	93298301
1	93318921	93319221
1	93324481	93324781
1	93416601	93417161
1	93419161	93419381
1	93426001	93426241
1	93426521	93427721
1	93441241	93441481
1	93446581	93446841
1	93459761	93459961
1	93479781	93480061
1	93499361	93499621
1	93544561	93545181
1	93547321	93547641
1	93645081	93646901
1	93782841	93783121
1	93810701	93810901
1	93811041	93811981
1	93812121	93812501
[truncated: 47,367 more rows]

## Sheet: supp9_HY3PRS
Supplementary Table 9. Results of random-effects meta-analysis for the H&Y3+ PRS
PRS p-val threshold	beta	se	pval	N
5e-08	0.0288	0.0733984	0.6953	2091
1e-05	-0.0376	0.0730418	0.6067	2091
0.05	-0.0893	0.0792385	0.2596	2091
